# Supplementary material for: Geographic selection bias of occurrence data influences transferability of invasive Hydrilla verticillata distribution models
Source: Ecol Evol. 2014 May 26;4(12):2584–93. doi: 10.1002/ece3.1120 (PMC4203300; doi:10.1002/ece3.1120)
Supplement: Supplementary file 2 [file ece30004-2584-sd2.xlsx]

## Sheet: Data
Longitude	Latitude	Source
-123	39	http://www.gbif.org accessed March 2012
-122.929	38.5125	http://www.gbif.org accessed March 2012
-122.829	39.0576	http://www.gbif.org accessed March 2012
-122.829	39.0576	http://www.gbif.org accessed March 2012
-122.827	39.0616	http://www.gbif.org accessed March 2012
-122.802	39.0448	http://www.gbif.org accessed March 2012
-122.802	39.0448	http://www.gbif.org accessed March 2012
-122.68	39.0108	http://www.gbif.org accessed March 2012
-122.68	39.0108	http://www.gbif.org accessed March 2012
-122.65	38.45	http://www.gbif.org accessed March 2012
-122.463	40.5301	http://www.gbif.org accessed March 2012
-122.463	40.5301	http://www.gbif.org accessed March 2012
-122.393	40.5946	http://www.gbif.org accessed March 2012
-122.391	40.5918	http://www.gbif.org accessed March 2012
-122.391	40.5918	http://www.gbif.org accessed March 2012
-122.366	40.5704	http://www.gbif.org accessed March 2012
-122.353	40.52	http://www.gbif.org accessed March 2012
-122.33	40.5638	http://www.gbif.org accessed March 2012
-122.269	40.466	http://www.gbif.org accessed March 2012
-122.269	40.466	http://www.gbif.org accessed March 2012
-122.266	40.4699	http://www.gbif.org accessed March 2012
-122.063	47.3641	http://www.gbif.org accessed March 2012
-122.06	47.3657	http://www.gbif.org accessed March 2012
-122.06	47.3657	http://www.gbif.org accessed March 2012
-122.052	47.365	http://www.gbif.org accessed March 2012
-122.05	47.3679	http://www.gbif.org accessed March 2012
-122.05	47.3679	http://www.gbif.org accessed March 2012
-122.038	40.76	http://www.gbif.org accessed March 2012
-122	39	http://www.gbif.org accessed March 2012
-121.844	47.4745	http://www.gbif.org accessed March 2012
-121.689	39.04	http://www.gbif.org accessed March 2012
-121.689	39.04	http://www.gbif.org accessed March 2012
-121.588	39.1487	http://www.gbif.org accessed March 2012
-121.588	39.1487	http://www.gbif.org accessed March 2012
-121.587	39.1478	http://www.gbif.org accessed March 2012
-121.409	39.2421	http://www.gbif.org accessed March 2012
-121.311	36.2393	http://www.gbif.org accessed March 2012
-121.271	37.9326	http://www.gbif.org accessed March 2012
-121.266	39.3656	http://www.gbif.org accessed March 2012
-121.262	39.3494	http://www.gbif.org accessed March 2012
-121.262	39.3494	http://www.gbif.org accessed March 2012
-121	38	http://www.gbif.org accessed March 2012
-121	39	http://www.gbif.org accessed March 2012
-120.983	38.1934	http://www.gbif.org accessed March 2012
-120.978	38.1941	http://www.gbif.org accessed March 2012
-120.978	38.1941	http://www.gbif.org accessed March 2012
-120.901	38.1699	http://www.gbif.org accessed March 2012
-120.552	38.2075	http://www.gbif.org accessed March 2012
-120.097	33.9658	http://www.gbif.org accessed March 2012
-119.984	37.2166	http://www.gbif.org accessed March 2012
-119.975	37.2274	http://www.gbif.org accessed March 2012
-119.975	37.2274	http://www.gbif.org accessed March 2012
-119.966	37.4849	http://www.gbif.org accessed March 2012
-119.965	37.484	http://www.gbif.org accessed March 2012
-119.946	37.2543	http://www.gbif.org accessed March 2012
-119.91	37.5782	http://www.gbif.org accessed March 2012
-119.888	37.44	http://www.gbif.org accessed March 2012
-119.876	37.3966	http://www.gbif.org accessed March 2012
-119.838	37.3435	http://www.gbif.org accessed March 2012
-119.838	37.3435	http://www.gbif.org accessed March 2012
-119.825	37.3191	http://www.gbif.org accessed March 2012
-119.765	37.2197	http://www.gbif.org accessed March 2012
-119.324	36.3262	http://www.gbif.org accessed March 2012
-118.818	36.1302	http://www.gbif.org accessed March 2012
-118.43	33.3858	http://www.gbif.org accessed March 2012
-117.045	32.7872	http://www.gbif.org accessed March 2012
-117.044	32.7861	http://www.gbif.org accessed March 2012
-117	33	http://www.gbif.org accessed March 2012
-117	35	http://www.gbif.org accessed March 2012
-116.772	33.0206	http://www.gbif.org accessed March 2012
-116.246	43.6596	http://www.gbif.org accessed March 2012
-116.246	43.6596	http://www.gbif.org accessed March 2012
-116.191	34.8282	http://www.gbif.org accessed March 2012
-116	33	http://www.gbif.org accessed March 2012
-115.731	42.7624	http://www.gbif.org accessed March 2012
-115.731	42.7624	http://www.gbif.org accessed March 2012
-115.689	32.7815	http://www.gbif.org accessed March 2012
-115.689	32.7815	http://www.gbif.org accessed March 2012
-115.622	33.0048	http://www.gbif.org accessed March 2012
-115.563	32.792	http://www.gbif.org accessed March 2012
-115.563	32.792	http://www.gbif.org accessed March 2012
-115.53	32.9787	http://www.gbif.org accessed March 2012
-115.499	32.6861	http://www.gbif.org accessed March 2012
-115.484	32.7014	http://www.gbif.org accessed March 2012
-115.484	32.7014	http://www.gbif.org accessed March 2012
-115.472	32.6998	http://www.gbif.org accessed March 2012
-115.468	32.7111	http://www.gbif.org accessed March 2012
-115.435	32.9527	http://www.gbif.org accessed March 2012
-115.353	33.0385	http://www.gbif.org accessed March 2012
-115	33	http://www.gbif.org accessed March 2012
-112.491	33.3427	http://www.gbif.org accessed March 2012
-112.311	33.4904	http://www.gbif.org accessed March 2012
-112.287	33.4976	http://www.gbif.org accessed March 2012
-112.287	33.4976	http://www.gbif.org accessed March 2012
-112.07	33.4674	http://www.gbif.org accessed March 2012
-112.07	33.4964	http://www.gbif.org accessed March 2012
-112.07	33.4964	http://www.gbif.org accessed March 2012
-106.958	40.7916	http://www.gbif.org accessed March 2012
-106.958	40.7916	http://www.gbif.org accessed March 2012
-101.058	29.4502	http://www.gbif.org accessed March 2012
-100.982	29.5102	http://www.gbif.org accessed March 2012
-100.982	29.5102	http://www.gbif.org accessed March 2012
-99.6989	31.5616	http://www.gbif.org accessed March 2012
-99.6989	31.5616	http://www.gbif.org accessed March 2012
-99.201	24.0155	http://www.gbif.org accessed March 2012
-99.162	26.5587	http://www.gbif.org accessed March 2012
-99.162	26.5587	http://www.gbif.org accessed March 2012
-99.093	23.03	http://www.gbif.org accessed March 2012
-99.0833	23.9669	http://www.gbif.org accessed March 2012
-99.0833	23.9669	http://www.gbif.org accessed March 2012
-99.046	22.699	http://www.gbif.org accessed March 2012
-99.013	22.77	http://www.gbif.org accessed March 2012
-99.0067	32.8196	http://www.gbif.org accessed March 2012
-99.0067	32.8196	http://www.gbif.org accessed March 2012
-99.005	23.317	http://www.gbif.org accessed March 2012
-99.004	23.315	http://www.gbif.org accessed March 2012
-99.004	23.313	http://www.gbif.org accessed March 2012
-98.998	22.949	http://www.gbif.org accessed March 2012
-98.992	23.32	http://www.gbif.org accessed March 2012
-98.952	23.297	http://www.gbif.org accessed March 2012
-98.95	24.517	http://www.gbif.org accessed March 2012
-98.942	22.986	http://www.gbif.org accessed March 2012
-98.938	23.277	http://www.gbif.org accessed March 2012
-98.9	24.0414	http://www.gbif.org accessed March 2012
-98.9	24.0414	http://www.gbif.org accessed March 2012
-98.8833	24.5778	http://www.gbif.org accessed March 2012
-98.8833	24.5778	http://www.gbif.org accessed March 2012
-98.878	23.022	http://www.gbif.org accessed March 2012
-98.8686	26.3673	http://www.gbif.org accessed March 2012
-98.8686	26.3673	http://www.gbif.org accessed March 2012
-98.847	23.26	http://www.gbif.org accessed March 2012
-98.845	23.037	http://www.gbif.org accessed March 2012
-98.7892	33.4447	http://www.gbif.org accessed March 2012
-98.7891	33.4447	http://www.gbif.org accessed March 2012
-98.789	23.186	http://www.gbif.org accessed March 2012
-98.7767	24.0064	http://www.gbif.org accessed March 2012
-98.733	22.904	http://www.gbif.org accessed March 2012
-98.596	22.991	http://www.gbif.org accessed March 2012
-98.3692	29.2406	http://www.gbif.org accessed March 2012
-98.3414	28.4989	http://www.gbif.org accessed March 2012
-98.3414	28.4989	http://www.gbif.org accessed March 2012
-98.3065	29.2892	http://www.gbif.org accessed March 2012
-98.3065	29.2892	http://www.gbif.org accessed March 2012
-98.2401	29.8805	http://www.gbif.org accessed March 2012
-98.2401	29.8805	http://www.gbif.org accessed March 2012
-98.202	26.045	http://www.gbif.org accessed March 2012
-98.2017	26.045	http://www.gbif.org accessed March 2012
-98.1632	33.2033	http://www.gbif.org accessed March 2012
-98.1632	33.2033	http://www.gbif.org accessed March 2012
-98.1351	29.712	http://www.gbif.org accessed March 2012
-98.1167	24.8833	http://www.gbif.org accessed March 2012
-98.0667	22.9169	http://www.gbif.org accessed March 2012
-98.0667	22.9169	http://www.gbif.org accessed March 2012
-98.0403	29.5995	http://www.gbif.org accessed March 2012
-98.0403	29.5995	http://www.gbif.org accessed March 2012
-98.0121	30.3755	http://www.gbif.org accessed March 2012
-98.0121	30.3755	http://www.gbif.org accessed March 2012
-97.9667	23.0389	http://www.gbif.org accessed March 2012
-97.95	23.1658	http://www.gbif.org accessed March 2012
-97.9264	29.8968	http://www.gbif.org accessed March 2012
-97.9263	29.8968	http://www.gbif.org accessed March 2012
-97.8925	33.4798	http://www.gbif.org accessed March 2012
-97.8925	33.4798	http://www.gbif.org accessed March 2012
-97.8753	29.8605	http://www.gbif.org accessed March 2012
-97.8753	29.8605	http://www.gbif.org accessed March 2012
-97.8466	30.3448	http://www.gbif.org accessed March 2012
-97.8278	26.0617	http://www.gbif.org accessed March 2012
-97.7861	30.2941	http://www.gbif.org accessed March 2012
-97.7725	32.304	http://www.gbif.org accessed March 2012
-97.7725	32.304	http://www.gbif.org accessed March 2012
-97.7182	30.2469	http://www.gbif.org accessed March 2012
-97.7182	30.2469	http://www.gbif.org accessed March 2012
-97.6982	31.0536	http://www.gbif.org accessed March 2012
-97.6567	33.8609	http://www.gbif.org accessed March 2012
-97.6567	33.8609	http://www.gbif.org accessed March 2012
-97.65	33.22	http://www.gbif.org accessed March 2012
-97.64	29.4991	http://www.gbif.org accessed March 2012
-97.5959	30.2928	http://www.gbif.org accessed March 2012
-97.5959	30.2928	http://www.gbif.org accessed March 2012
-97.5761	31.0232	http://www.gbif.org accessed March 2012
-97.5761	31.0232	http://www.gbif.org accessed March 2012
-97.465	32.7975	http://www.gbif.org accessed March 2012
-97.465	32.7975	http://www.gbif.org accessed March 2012
-97.3969	32.8286	http://www.gbif.org accessed March 2012
-97.3969	32.8286	http://www.gbif.org accessed March 2012
-97.3574	30.6928	http://www.gbif.org accessed March 2012
-97.3574	30.6928	http://www.gbif.org accessed March 2012
-97.2875	30.1569	http://www.gbif.org accessed March 2012
-97.2875	30.1569	http://www.gbif.org accessed March 2012
-97.1758	28.7455	http://www.gbif.org accessed March 2012
-97.1758	28.7455	http://www.gbif.org accessed March 2012
-97.0285	33.4019	http://www.gbif.org accessed March 2012
-97.0285	33.4019	http://www.gbif.org accessed March 2012
-97.0039	33.0462	http://www.gbif.org accessed March 2012
-97.0038	32.6191	http://www.gbif.org accessed March 2012
-97.0038	32.6191	http://www.gbif.org accessed March 2012
-96.9798	32.9404	http://www.gbif.org accessed March 2012
-96.9797	32.9404	http://www.gbif.org accessed March 2012
-96.9695	33.1082	http://www.gbif.org accessed March 2012
-96.9694	33.1082	http://www.gbif.org accessed March 2012
-96.9567	31.5594	http://www.gbif.org accessed March 2012
-96.9567	31.5594	http://www.gbif.org accessed March 2012
-96.8191	32.3397	http://www.gbif.org accessed March 2012
-96.8191	32.3396	http://www.gbif.org accessed March 2012
-96.7422	29.9189	http://www.gbif.org accessed March 2012
-96.7422	29.9189	http://www.gbif.org accessed March 2012
-96.6591	32.3282	http://www.gbif.org accessed March 2012
-96.6591	32.3282	http://www.gbif.org accessed March 2012
-96.6419	32.2513	http://www.gbif.org accessed March 2012
-96.6419	32.2513	http://www.gbif.org accessed March 2012
-96.5736	30.3133	http://www.gbif.org accessed March 2012
-96.5736	30.3133	http://www.gbif.org accessed March 2012
-96.5358	28.9536	http://www.gbif.org accessed March 2012
-96.5358	28.9536	http://www.gbif.org accessed March 2012
-96.4964	32.8998	http://www.gbif.org accessed March 2012
-96.4964	32.8998	http://www.gbif.org accessed March 2012
-96.3353	31.4052	http://www.gbif.org accessed March 2012
-96.3352	31.4052	http://www.gbif.org accessed March 2012
-96.1894	31.9743	http://www.gbif.org accessed March 2012
-96.1894	31.9743	http://www.gbif.org accessed March 2012
-96.1482	32.2866	http://www.gbif.org accessed March 2012
-96.1482	32.2866	http://www.gbif.org accessed March 2012
-96.1479	31.7023	http://www.gbif.org accessed March 2012
-96.1479	31.7023	http://www.gbif.org accessed March 2012
-96.0566	30.6267	http://www.gbif.org accessed March 2012
-96.0566	30.6267	http://www.gbif.org accessed March 2012
-96.0419	31.8185	http://www.gbif.org accessed March 2012
-96.0419	31.8185	http://www.gbif.org accessed March 2012
-95.9738	32.8773	http://www.gbif.org accessed March 2012
-95.9738	32.8773	http://www.gbif.org accessed March 2012
-95.9202	30.9635	http://www.gbif.org accessed March 2012
-95.9051	30.9621	http://www.gbif.org accessed March 2012
-95.8746	32.558	http://www.gbif.org accessed March 2012
-95.8746	32.558	http://www.gbif.org accessed March 2012
-95.848	32.5339	http://www.gbif.org accessed March 2012
-95.848	32.5339	http://www.gbif.org accessed March 2012
-95.7472	32.2128	http://www.gbif.org accessed March 2012
-95.7472	32.2128	http://www.gbif.org accessed March 2012
-95.6308	31.7621	http://www.gbif.org accessed March 2012
-95.6037	32.8571	http://www.gbif.org accessed March 2012
-95.6037	32.8571	http://www.gbif.org accessed March 2012
-95.5934	30.4149	http://www.gbif.org accessed March 2012
-95.5934	30.4149	http://www.gbif.org accessed March 2012
-95.5855	33.8319	http://www.gbif.org accessed March 2012
-95.5855	33.8319	http://www.gbif.org accessed March 2012
-95.5708	31.4127	http://www.gbif.org accessed March 2012
-95.5708	31.4127	http://www.gbif.org accessed March 2012
-95.5335	30.6124	http://www.gbif.org accessed March 2012
-95.5335	30.6124	http://www.gbif.org accessed March 2012
-95.4767	32.1634	http://www.gbif.org accessed March 2012
-95.4767	32.1634	http://www.gbif.org accessed March 2012
-95.3629	32.3269	http://www.gbif.org accessed March 2012
-95.3629	32.3269	http://www.gbif.org accessed March 2012
-95.2966	32.4781	http://www.gbif.org accessed March 2012
-95.2966	32.4781	http://www.gbif.org accessed March 2012
-95.293	31.9202	http://www.gbif.org accessed March 2012
-95.293	31.9202	http://www.gbif.org accessed March 2012
-95.2524	33.039	http://www.gbif.org accessed March 2012
-95.2524	33.039	http://www.gbif.org accessed March 2012
-95.2519	32.6118	http://www.gbif.org accessed March 2012
-95.2519	32.6118	http://www.gbif.org accessed March 2012
-95.2365	38.9731	http://www.gbif.org accessed March 2012
-95.1717	29.8689	http://www.gbif.org accessed March 2012
-95.1717	29.8689	http://www.gbif.org accessed March 2012
-95.1684	32.2384	http://www.gbif.org accessed March 2012
-95.1684	32.2384	http://www.gbif.org accessed March 2012
-95.143	30.7312	http://www.gbif.org accessed March 2012
-95.143	30.7312	http://www.gbif.org accessed March 2012
-95.1224	32.2399	http://www.gbif.org accessed March 2012
-95.1224	32.2399	http://www.gbif.org accessed March 2012
-95.1217	32.2366	http://www.gbif.org accessed March 2012
-95.067	33.102	http://www.gbif.org accessed March 2012
-95.064	33.057	http://www.gbif.org accessed March 2012
-95.064	33.057	http://www.gbif.org accessed March 2012
-95.0435	33.0801	http://www.gbif.org accessed March 2012
-94.9888	31.9615	http://www.gbif.org accessed March 2012
-94.9888	31.9615	http://www.gbif.org accessed March 2012
-94.8169	31.6257	http://www.gbif.org accessed March 2012
-94.8169	31.6257	http://www.gbif.org accessed March 2012
-94.7525	38.8556	http://www.gbif.org accessed March 2012
-94.7522	38.8556	http://www.gbif.org accessed March 2012
-94.71	32.8825	http://www.gbif.org accessed March 2012
-94.71	32.8825	http://www.gbif.org accessed March 2012
-94.7028	32.8822	http://www.gbif.org accessed March 2012
-94.7028	32.8822	http://www.gbif.org accessed March 2012
-94.6944	32.8724	http://www.gbif.org accessed March 2012
-94.6355	32.8104	http://www.gbif.org accessed March 2012
-94.6355	32.8104	http://www.gbif.org accessed March 2012
-94.5689	32.243	http://www.gbif.org accessed March 2012
-94.5689	32.243	http://www.gbif.org accessed March 2012
-94.4865	32.4353	http://www.gbif.org accessed March 2012
-94.4865	32.4353	http://www.gbif.org accessed March 2012
-94.4649	32.3771	http://www.gbif.org accessed March 2012
-94.457	32.0427	http://www.gbif.org accessed March 2012
-94.457	32.0427	http://www.gbif.org accessed March 2012
-94.3594	31.7078	http://www.gbif.org accessed March 2012
-94.3594	31.7078	http://www.gbif.org accessed March 2012
-94.3243	46.5936	http://www.gbif.org accessed March 2012
-94.2435	31.1893	http://www.gbif.org accessed March 2012
-94.2435	31.1893	http://www.gbif.org accessed March 2012
-94.1872	30.8445	http://www.gbif.org accessed March 2012
-94.1872	30.8445	http://www.gbif.org accessed March 2012
-94.1623	31.7343	http://www.gbif.org accessed March 2012
-94.1623	31.7343	http://www.gbif.org accessed March 2012
-94.1281	29.9359	http://www.gbif.org accessed March 2012
-94.1281	29.9359	http://www.gbif.org accessed March 2012
-94.1013	31.5111	http://www.gbif.org accessed March 2012
-94.1013	31.5111	http://www.gbif.org accessed March 2012
-94.0619	32.6894	http://www.gbif.org accessed March 2012
-94.0619	32.6894	http://www.gbif.org accessed March 2012
-94.04	29.85	http://www.gbif.org accessed March 2012
-94.0249	29.8274	http://www.gbif.org accessed March 2012
-94.0249	29.8274	http://www.gbif.org accessed March 2012
-94.0135	29.8752	http://www.gbif.org accessed March 2012
-94.0135	29.8752	http://www.gbif.org accessed March 2012
-94.0059	32.7157	http://www.gbif.org accessed March 2012
-94.0059	32.7157	http://www.gbif.org accessed March 2012
-93.8981	31.7106	http://www.gbif.org accessed March 2012
-93.8955	32.8848	http://www.gbif.org accessed March 2012
-93.8955	32.8848	http://www.gbif.org accessed March 2012
-93.8453	31.7791	http://www.gbif.org accessed March 2012
-93.8452	31.8274	http://www.gbif.org accessed March 2012
-93.8102	32.5043	http://www.gbif.org accessed March 2012
-93.8095	31.7632	http://www.gbif.org accessed March 2012
-93.8085	32.5077	http://www.gbif.org accessed March 2012
-93.8085	32.5077	http://www.gbif.org accessed March 2012
-93.7763	31.5389	http://www.gbif.org accessed March 2012
-93.7079	30.2508	http://www.gbif.org accessed March 2012
-93.5941	32.1436	http://www.gbif.org accessed March 2012
-93.5941	32.1436	http://www.gbif.org accessed March 2012
-93.5827	32.1218	http://www.gbif.org accessed March 2012
-93.5827	32.1218	http://www.gbif.org accessed March 2012
-93.5582	31.5597	http://www.gbif.org accessed March 2012
-93.5581	31.5597	http://www.gbif.org accessed March 2012
-93.5581	30.8682	http://www.gbif.org accessed March 2012
-93.5506	32.308	http://www.gbif.org accessed March 2012
-93.5506	32.308	http://www.gbif.org accessed March 2012
-93.5074	32.8342	http://www.gbif.org accessed March 2012
-93.5074	32.8342	http://www.gbif.org accessed March 2012
-93.4051	32.4008	http://www.gbif.org accessed March 2012
-93.3852	32.4037	http://www.gbif.org accessed March 2012
-93.3852	32.4037	http://www.gbif.org accessed March 2012
-93.2339	29.8497	http://www.gbif.org accessed March 2012
-93.2149	29.8732	http://www.gbif.org accessed March 2012
-93.2149	29.8732	http://www.gbif.org accessed March 2012
-93.2011	30.2116	http://www.gbif.org accessed March 2012
-93.2001	29.847	http://www.gbif.org accessed March 2012
-93.1969	34.5729	http://www.gbif.org accessed March 2012
-93.1968	34.5729	http://www.gbif.org accessed March 2012
-93.1721	31.8863	http://www.gbif.org accessed March 2012
-93.1721	31.8863	http://www.gbif.org accessed March 2012
-93.1586	34.2447	http://www.gbif.org accessed March 2012
-93.1586	34.2447	http://www.gbif.org accessed March 2012
-93.1225	31.7565	http://www.gbif.org accessed March 2012
-93.1225	31.7565	http://www.gbif.org accessed March 2012
-93.105	30.7448	http://www.gbif.org accessed March 2012
-93.105	30.7448	http://www.gbif.org accessed March 2012
-93.0952	31.7433	http://www.gbif.org accessed March 2012
-93.095	31.7263	http://www.gbif.org accessed March 2012
-93.0797	29.9333	http://www.gbif.org accessed March 2012
-93.0607	31.9532	http://www.gbif.org accessed March 2012
-93.0607	31.9532	http://www.gbif.org accessed March 2012
-92.7342	31.3853	http://www.gbif.org accessed March 2012
-92.7342	31.3853	http://www.gbif.org accessed March 2012
-92.6622	45.5322	http://www.gbif.org accessed March 2012
-92.6622	45.5322	http://www.gbif.org accessed March 2012
-92.6532	31.575	http://www.gbif.org accessed March 2012
-92.6532	31.575	http://www.gbif.org accessed March 2012
-92.6237	31.2756	http://www.gbif.org accessed March 2012
-92.6237	31.2756	http://www.gbif.org accessed March 2012
-92.5303	32.2372	http://www.gbif.org accessed March 2012
-92.5303	32.2372	http://www.gbif.org accessed March 2012
-92.4368	30.9705	http://www.gbif.org accessed March 2012
-92.4368	30.9705	http://www.gbif.org accessed March 2012
-92.3585	30.7429	http://www.gbif.org accessed March 2012
-92.3585	30.7429	http://www.gbif.org accessed March 2012
-92.2957	31.0256	http://www.gbif.org accessed March 2012
-92.2692	30.8098	http://www.gbif.org accessed March 2012
-92.2692	30.8098	http://www.gbif.org accessed March 2012
-92.0493	31.3355	http://www.gbif.org accessed March 2012
-92.0493	31.3355	http://www.gbif.org accessed March 2012
-92.0375	30.7729	http://www.gbif.org accessed March 2012
-91.9873	31.1223	http://www.gbif.org accessed March 2012
-91.9305	31.3762	http://www.gbif.org accessed March 2012
-91.9305	31.3762	http://www.gbif.org accessed March 2012
-91.912	30.2214	http://www.gbif.org accessed March 2012
-91.912	30.2214	http://www.gbif.org accessed March 2012
-91.8853	29.5566	http://www.gbif.org accessed March 2012
-91.8612	30.0563	http://www.gbif.org accessed March 2012
-91.8611	30.0563	http://www.gbif.org accessed March 2012
-91.7849	29.7936	http://www.gbif.org accessed March 2012
-91.7849	29.7936	http://www.gbif.org accessed March 2012
-91.7585	30.3231	http://www.gbif.org accessed March 2012
-91.6396	31.4406	http://www.gbif.org accessed March 2012
-91.612	30.1298	http://www.gbif.org accessed March 2012
-91.612	30.1298	http://www.gbif.org accessed March 2012
-91.562	30.2503	http://www.gbif.org accessed March 2012
-91.5362	31.5773	http://www.gbif.org accessed March 2012
-91.4846	30.6385	http://www.gbif.org accessed March 2012
-91.4846	30.6385	http://www.gbif.org accessed March 2012
-91.4679	29.6353	http://www.gbif.org accessed March 2012
-91.4679	29.6353	http://www.gbif.org accessed March 2012
-91.4166	40.5768	http://www.gbif.org accessed March 2012
-91.4069	29.8482	http://www.gbif.org accessed March 2012
-91.3787	29.9175	http://www.gbif.org accessed March 2012
-91.2737	29.4767	http://www.gbif.org accessed March 2012
-91.2737	29.4767	http://www.gbif.org accessed March 2012
-91.2572	29.7191	http://www.gbif.org accessed March 2012
-91.2353	32.004	http://www.gbif.org accessed March 2012
-91.2353	32.004	http://www.gbif.org accessed March 2012
-91.2049	29.7659	http://www.gbif.org accessed March 2012
-91.2049	29.7659	http://www.gbif.org accessed March 2012
-91.2046	29.9645	http://www.gbif.org accessed March 2012
-91.1667	29.8835	http://www.gbif.org accessed March 2012
-91.1667	29.8835	http://www.gbif.org accessed March 2012
-91.1425	29.7222	http://www.gbif.org accessed March 2012
-91.1102	29.7771	http://www.gbif.org accessed March 2012
-91.0935	29.7161	http://www.gbif.org accessed March 2012
-91.0935	29.7161	http://www.gbif.org accessed March 2012
-91.064	29.8991	http://www.gbif.org accessed March 2012
-91.064	29.8991	http://www.gbif.org accessed March 2012
-91.0367	30.2917	http://www.gbif.org accessed March 2012
-91.0362	30.2923	http://www.gbif.org accessed March 2012
-91.0361	30.2923	http://www.gbif.org accessed March 2012
-90.9249	29.4745	http://www.gbif.org accessed March 2012
-90.9197	29.4384	http://www.gbif.org accessed March 2012
-90.8861	29.5386	http://www.gbif.org accessed March 2012
-90.8861	29.5386	http://www.gbif.org accessed March 2012
-90.8548	32.3424	http://www.gbif.org accessed March 2012
-90.8517	32.3574	http://www.gbif.org accessed March 2012
-90.8517	32.3574	http://www.gbif.org accessed March 2012
-90.8377	29.3353	http://www.gbif.org accessed March 2012
-90.8377	29.3353	http://www.gbif.org accessed March 2012
-90.8305	29.4671	http://www.gbif.org accessed March 2012
-90.8274	29.4668	http://www.gbif.org accessed March 2012
-90.8274	29.4668	http://www.gbif.org accessed March 2012
-90.82	29.7922	http://www.gbif.org accessed March 2012
-90.8078	29.4792	http://www.gbif.org accessed March 2012
-90.8078	29.4792	http://www.gbif.org accessed March 2012
-90.7508	30.1018	http://www.gbif.org accessed March 2012
-90.7161	29.5875	http://www.gbif.org accessed March 2012
-90.6308	29.7951	http://www.gbif.org accessed March 2012
-90.6308	29.7951	http://www.gbif.org accessed March 2012
-90.6303	30.2175	http://www.gbif.org accessed March 2012
-90.6298	29.7919	http://www.gbif.org accessed March 2012
-90.6256	29.3024	http://www.gbif.org accessed March 2012
-90.6042	29.9442	http://www.gbif.org accessed March 2012
-90.6042	29.9442	http://www.gbif.org accessed March 2012
-90.6	14.48	http://www.gbif.org accessed March 2012
-90.5974	30.3018	http://www.gbif.org accessed March 2012
-90.5936	30.21	http://www.gbif.org accessed March 2012
-90.5936	30.21	http://www.gbif.org accessed March 2012
-90.5857	29.6469	http://www.gbif.org accessed March 2012
-90.5857	29.6469	http://www.gbif.org accessed March 2012
-90.5778	29.6429	http://www.gbif.org accessed March 2012
-90.5644	29.586	http://www.gbif.org accessed March 2012
-90.5644	29.586	http://www.gbif.org accessed March 2012
-90.5639	29.9239	http://www.gbif.org accessed March 2012
-90.5313	30.0652	http://www.gbif.org accessed March 2012
-90.515	29.762	http://www.gbif.org accessed March 2012
-90.5019	30.1182	http://www.gbif.org accessed March 2012
-90.5019	30.1182	http://www.gbif.org accessed March 2012
-90.5	30.12	http://www.gbif.org accessed March 2012
-90.4748	29.8416	http://www.gbif.org accessed March 2012
-90.4692	29.8256	http://www.gbif.org accessed March 2012
-90.4414	30.0022	http://www.gbif.org accessed March 2012
-90.425	30.2044	http://www.gbif.org accessed March 2012
-90.4151	29.786	http://www.gbif.org accessed March 2012
-90.4151	29.786	http://www.gbif.org accessed March 2012
-90.399	29.4942	http://www.gbif.org accessed March 2012
-90.3795	29.7608	http://www.gbif.org accessed March 2012
-90.3795	29.7608	http://www.gbif.org accessed March 2012
-90.3568	29.9118	http://www.gbif.org accessed March 2012
-90.3568	29.9118	http://www.gbif.org accessed March 2012
-90.3292	29.7978	http://www.gbif.org accessed March 2012
-90.2616	29.7574	http://www.gbif.org accessed March 2012
-90.1686	30.3856	http://www.gbif.org accessed March 2012
-90.1686	30.3856	http://www.gbif.org accessed March 2012
-90.0306	32.7781	http://www.gbif.org accessed March 2012
-90.0254	32.4599	http://www.gbif.org accessed March 2012
-90.0254	32.46	http://www.gbif.org accessed March 2012
-90.0135	29.9155	http://www.gbif.org accessed March 2012
-90.0135	29.9155	http://www.gbif.org accessed March 2012
-89.959	32.484	http://www.gbif.org accessed March 2012
-89.9118	32.5226	http://www.gbif.org accessed March 2012
-89.8661	32.5621	http://www.gbif.org accessed March 2012
-89.4679	34.6616	http://www.gbif.org accessed March 2012
-89.4679	34.6616	http://www.gbif.org accessed March 2012
-89.02	13.63	http://www.gbif.org accessed March 2012
-89	15.66	http://www.gbif.org accessed March 2012
-88.8991	30.6493	http://www.gbif.org accessed March 2012
-88.8991	30.6493	http://www.gbif.org accessed March 2012
-88.7833	33.2781	http://www.gbif.org accessed March 2012
-88.7833	33.2781	http://www.gbif.org accessed March 2012
-88.7815	33.2596	http://www.gbif.org accessed March 2012
-88.7815	33.2596	http://www.gbif.org accessed March 2012
-88.6519	32.7527	http://www.gbif.org accessed March 2012
-88.5174	33.8341	http://www.gbif.org accessed March 2012
-88.5174	33.8341	http://www.gbif.org accessed March 2012
-88.4831	33.5808	http://www.gbif.org accessed March 2012
-88.4813	33.5817	http://www.gbif.org accessed March 2012
-88.45	33.5	http://www.gbif.org accessed March 2012
-88.4233	34.2785	http://www.gbif.org accessed March 2012
-88.4233	34.2785	http://www.gbif.org accessed March 2012
-88.3581	34.4618	http://www.gbif.org accessed March 2012
-88.3581	34.4618	http://www.gbif.org accessed March 2012
-88.32	36.33	http://www.gbif.org accessed March 2012
-88.3143	33.2387	http://www.gbif.org accessed March 2012
-88.3143	33.2387	http://www.gbif.org accessed March 2012
-88.3109	33.307	http://www.gbif.org accessed March 2012
-88.3057	33.2902	http://www.gbif.org accessed March 2012
-88.3057	33.2902	http://www.gbif.org accessed March 2012
-88.2847	33.239	http://www.gbif.org accessed March 2012
-88.2847	33.239	http://www.gbif.org accessed March 2012
-88.2842	33.2275	http://www.gbif.org accessed March 2012
-88.2835	33.2325	http://www.gbif.org accessed March 2012
-88.2658	32.0249	http://www.gbif.org accessed March 2012
-88.2658	32.0249	http://www.gbif.org accessed March 2012
-88.236	34.94	http://www.gbif.org accessed March 2012
-88.236	34.94	http://www.gbif.org accessed March 2012
-88.1931	33.064	http://www.gbif.org accessed March 2012
-88.17	35.18	http://www.gbif.org accessed March 2012
-88.1668	32.9211	http://www.gbif.org accessed March 2012
-88.1661	31.8383	http://www.gbif.org accessed March 2012
-88.1447	36.8203	http://www.gbif.org accessed March 2012
-88.1428	31.7506	http://www.gbif.org accessed March 2012
-88.1375	31.7525	http://www.gbif.org accessed March 2012
-88.1295	31.7577	http://www.gbif.org accessed March 2012
-88.1295	31.7577	http://www.gbif.org accessed March 2012
-88.117	33.227	http://www.gbif.org accessed March 2012
-88.08	36.08	http://www.gbif.org accessed March 2012
-88.044	36.5219	http://www.gbif.org accessed March 2012
-87.97	14.91	http://www.gbif.org accessed March 2012
-87.9561	30.7706	http://www.gbif.org accessed March 2012
-87.9554	30.7714	http://www.gbif.org accessed March 2012
-87.9401	45.3071	http://www.gbif.org accessed March 2012
-87.9359	30.6769	http://www.gbif.org accessed March 2012
-87.9265	30.7004	http://www.gbif.org accessed March 2012
-87.9233	30.8885	http://www.gbif.org accessed March 2012
-87.9154	30.648	http://www.gbif.org accessed March 2012
-87.87	36.8	http://www.gbif.org accessed March 2012
-87.836	31.6775	http://www.gbif.org accessed March 2012
-87.8342	31.6882	http://www.gbif.org accessed March 2012
-87.82	34.68	http://www.gbif.org accessed March 2012
-87.8133	34.8466	http://www.gbif.org accessed March 2012
-87.787	32.5782	http://www.gbif.org accessed March 2012
-87.787	32.5782	http://www.gbif.org accessed March 2012
-87.77	36.05	http://www.gbif.org accessed March 2012
-87.73	36.3	http://www.gbif.org accessed March 2012
-87.63	34.9	http://www.gbif.org accessed March 2012
-87.4587	34.8155	http://www.gbif.org accessed March 2012
-87.4587	34.8155	http://www.gbif.org accessed March 2012
-87	34.8	http://www.gbif.org accessed March 2012
-86.8967	33.5524	http://www.gbif.org accessed March 2012
-86.8967	33.5524	http://www.gbif.org accessed March 2012
-86.85	34.45	http://www.gbif.org accessed March 2012
-86.7717	33.4703	http://www.gbif.org accessed March 2012
-86.7704	33.4718	http://www.gbif.org accessed March 2012
-86.7704	33.4718	http://www.gbif.org accessed March 2012
-86.7524	34.6519	http://www.gbif.org accessed March 2012
-86.7031	33.3701	http://www.gbif.org accessed March 2012
-86.6667	30.75	http://www.gbif.org accessed March 2012
-86.3253	30.9943	http://www.gbif.org accessed March 2012
-86.3236	30.9932	http://www.gbif.org accessed March 2012
-86.3236	30.9932	http://www.gbif.org accessed March 2012
-86.2667	31.3278	http://www.gbif.org accessed March 2012
-86.1821	41.0547	http://www.gbif.org accessed March 2012
-86.1821	41.0547	http://www.gbif.org accessed March 2012
-86.1414	34.5181	http://www.gbif.org accessed March 2012
-86.1414	34.5181	http://www.gbif.org accessed March 2012
-86.0485	34.6572	http://www.gbif.org accessed March 2012
-86.0485	34.6572	http://www.gbif.org accessed March 2012
-85.8752	30.5069	http://www.gbif.org accessed March 2012
-85.8752	30.5069	http://www.gbif.org accessed March 2012
-85.8217	38.2814	http://www.gbif.org accessed March 2012
-85.7128	34.8989	http://www.gbif.org accessed March 2012
-85.5643	35.0165	http://www.gbif.org accessed March 2012
-85.5643	35.0165	http://www.gbif.org accessed March 2012
-85.3919	30.6538	http://www.gbif.org accessed March 2012
-85.3919	30.6538	http://www.gbif.org accessed March 2012
-85.3313	31.8565	http://www.gbif.org accessed March 2012
-85.2495	30.8462	http://www.gbif.org accessed March 2012
-85.2495	30.8462	http://www.gbif.org accessed March 2012
-85.2254	35.0997	http://www.gbif.org accessed March 2012
-85.2254	35.0997	http://www.gbif.org accessed March 2012
-85.1676	35.1817	http://www.gbif.org accessed March 2012
-85.1676	35.1817	http://www.gbif.org accessed March 2012
-85.1664	30.7795	http://www.gbif.org accessed March 2012
-85.1664	30.7795	http://www.gbif.org accessed March 2012
-85.15	35.2	http://www.gbif.org accessed March 2012
-85.1483	29.8027	http://www.gbif.org accessed March 2012
-85.1482	29.8027	http://www.gbif.org accessed March 2012
-85.0665	31.6271	http://www.gbif.org accessed March 2012
-85.0665	31.6271	http://www.gbif.org accessed March 2012
-85.0572	31.6676	http://www.gbif.org accessed March 2012
-85.0306	31.0103	http://www.gbif.org accessed March 2012
-85.0124	29.8752	http://www.gbif.org accessed March 2012
-85.0124	29.8752	http://www.gbif.org accessed March 2012
-84.9298	30.8268	http://www.gbif.org accessed March 2012
-84.8977	30.7366	http://www.gbif.org accessed March 2012
-84.8977	30.7366	http://www.gbif.org accessed March 2012
-84.8765	30.7423	http://www.gbif.org accessed March 2012
-84.8756	30.8141	http://www.gbif.org accessed March 2012
-84.867	30.9331	http://www.gbif.org accessed March 2012
-84.867	30.9331	http://www.gbif.org accessed March 2012
-84.8642	30.7086	http://www.gbif.org accessed March 2012
-84.8642	30.7086	http://www.gbif.org accessed March 2012
-84.8563	30.7654	http://www.gbif.org accessed March 2012
-84.8167	29.8016	http://www.gbif.org accessed March 2012
-84.8167	29.8016	http://www.gbif.org accessed March 2012
-84.8004	30.8011	http://www.gbif.org accessed March 2012
-84.7664	30.769	http://www.gbif.org accessed March 2012
-84.7664	30.769	http://www.gbif.org accessed March 2012
-84.7652	36.0792	http://www.gbif.org accessed March 2012
-84.5796	30.8788	http://www.gbif.org accessed March 2012
-84.5796	30.8788	http://www.gbif.org accessed March 2012
-84.578	34.1615	http://www.gbif.org accessed March 2012
-84.5505	30.4427	http://www.gbif.org accessed March 2012
-84.5505	30.4427	http://www.gbif.org accessed March 2012
-84.356	30.5334	http://www.gbif.org accessed March 2012
-84.3277	30.5294	http://www.gbif.org accessed March 2012
-84.3277	30.5294	http://www.gbif.org accessed March 2012
-84.3225	30.5294	http://www.gbif.org accessed March 2012
-84.3128	30.5078	http://www.gbif.org accessed March 2012
-84.3091	30.3687	http://www.gbif.org accessed March 2012
-84.3091	30.3687	http://www.gbif.org accessed March 2012
-84.3052	30.2335	http://www.gbif.org accessed March 2012
-84.302	30.2357	http://www.gbif.org accessed March 2012
-84.299	30.5731	http://www.gbif.org accessed March 2012
-84.288	30.5797	http://www.gbif.org accessed March 2012
-84.2793	30.461	http://www.gbif.org accessed March 2012
-84.2793	30.461	http://www.gbif.org accessed March 2012
-84.2791	30.4569	http://www.gbif.org accessed March 2012
-84.2791	30.4569	http://www.gbif.org accessed March 2012
-84.2621	30.1971	http://www.gbif.org accessed March 2012
-84.262	30.1971	http://www.gbif.org accessed March 2012
-84.2525	30.6186	http://www.gbif.org accessed March 2012
-84.2394	30.6341	http://www.gbif.org accessed March 2012
-84.2394	30.6341	http://www.gbif.org accessed March 2012
-84.1777	30.2001	http://www.gbif.org accessed March 2012
-84.1777	30.2001	http://www.gbif.org accessed March 2012
-84.1619	30.2212	http://www.gbif.org accessed March 2012
-84.1371	31.5263	http://www.gbif.org accessed March 2012
-84.1369	31.5265	http://www.gbif.org accessed March 2012
-84.1	9.98	http://www.gbif.org accessed March 2012
-83.9782	30.2478	http://www.gbif.org accessed March 2012
-83.9782	30.2478	http://www.gbif.org accessed March 2012
-83.9771	30.238	http://www.gbif.org accessed March 2012
-83.9706	30.5698	http://www.gbif.org accessed March 2012
-83.9706	30.5698	http://www.gbif.org accessed March 2012
-83.9695	30.5705	http://www.gbif.org accessed March 2012
-83.9695	30.5705	http://www.gbif.org accessed March 2012
-83.9582	30.1716	http://www.gbif.org accessed March 2012
-83.8522	10.272	http://www.gbif.org accessed March 2012
-83.8407	31.557	http://www.gbif.org accessed March 2012
-83.8085	32.9468	http://www.gbif.org accessed March 2012
-83.8085	32.9468	http://www.gbif.org accessed March 2012
-83.7534	33.0367	http://www.gbif.org accessed March 2012
-83.7534	33.0367	http://www.gbif.org accessed March 2012
-83.7496	33.1254	http://www.gbif.org accessed March 2012
-83.7496	33.1254	http://www.gbif.org accessed March 2012
-83.7183	30.5931	http://www.gbif.org accessed March 2012
-83.7183	30.5931	http://www.gbif.org accessed March 2012
-83.7	9.33	http://www.gbif.org accessed March 2012
-83.7	10.92	http://www.gbif.org accessed March 2012
-83.6968	9.32959	http://www.gbif.org accessed March 2012
-83.5443	31.1654	http://www.gbif.org accessed March 2012
-83.5443	31.1654	http://www.gbif.org accessed March 2012
-83.5167	10.5167	http://www.gbif.org accessed March 2012
-83.51	10.51	http://www.gbif.org accessed March 2012
-83.5	10.5167	http://www.gbif.org accessed March 2012
-83.4499	38.6754	http://www.gbif.org accessed March 2012
-83.39	10.33	http://www.gbif.org accessed March 2012
-83.2741	33.1876	http://www.gbif.org accessed March 2012
-83.274	33.1876	http://www.gbif.org accessed March 2012
-83.2	8.7	http://www.gbif.org accessed March 2012
-83.1965	30.698	http://www.gbif.org accessed March 2012
-83.1965	30.698	http://www.gbif.org accessed March 2012
-83.1749	30.0997	http://www.gbif.org accessed March 2012
-83.0662	29.3702	http://www.gbif.org accessed March 2012
-83.0101	37.2321	http://www.gbif.org accessed March 2012
-83.0101	37.2321	http://www.gbif.org accessed March 2012
-82.9719	8.8218	http://www.gbif.org accessed March 2012
-82.9652	34.7563	http://www.gbif.org accessed March 2012
-82.9652	34.7563	http://www.gbif.org accessed March 2012
-82.9583	8.83056	http://www.gbif.org accessed March 2012
-82.9583	8.83055	http://www.gbif.org accessed March 2012
-82.9583	8.83056	http://www.gbif.org accessed March 2012
-82.9576	29.6897	http://www.gbif.org accessed March 2012
-82.9576	29.6897	http://www.gbif.org accessed March 2012
-82.95	8.83	http://www.gbif.org accessed March 2012
-82.938	29.5864	http://www.gbif.org accessed March 2012
-82.938	29.5864	http://www.gbif.org accessed March 2012
-82.9293	30.3021	http://www.gbif.org accessed March 2012
-82.9293	30.3021	http://www.gbif.org accessed March 2012
-82.9006	32.0955	http://www.gbif.org accessed March 2012
-82.9006	32.0955	http://www.gbif.org accessed March 2012
-82.8974	30.2397	http://www.gbif.org accessed March 2012
-82.8974	30.2397	http://www.gbif.org accessed March 2012
-82.8962	34.7977	http://www.gbif.org accessed March 2012
-82.8962	34.7977	http://www.gbif.org accessed March 2012
-82.8769	38.6891	http://www.gbif.org accessed March 2012
-82.8719	37.841	http://www.gbif.org accessed March 2012
-82.8719	37.841	http://www.gbif.org accessed March 2012
-82.8099	27.8784	http://www.gbif.org accessed March 2012
-82.8099	27.8784	http://www.gbif.org accessed March 2012
-82.8063	27.9039	http://www.gbif.org accessed March 2012
-82.8027	29.7342	http://www.gbif.org accessed March 2012
-82.8027	29.7342	http://www.gbif.org accessed March 2012
-82.7899	29.2775	http://www.gbif.org accessed March 2012
-82.781	27.8593	http://www.gbif.org accessed March 2012
-82.7699	27.8794	http://www.gbif.org accessed March 2012
-82.7699	27.8794	http://www.gbif.org accessed March 2012
-82.7496	29.2205	http://www.gbif.org accessed March 2012
-82.7496	29.2205	http://www.gbif.org accessed March 2012
-82.739	27.9026	http://www.gbif.org accessed March 2012
-82.739	27.9026	http://www.gbif.org accessed March 2012
-82.7302	29.3095	http://www.gbif.org accessed March 2012
-82.7302	29.3095	http://www.gbif.org accessed March 2012
-82.7296	28.125	http://www.gbif.org accessed March 2012
-82.7296	28.125	http://www.gbif.org accessed March 2012
-82.7294	28.1194	http://www.gbif.org accessed March 2012
-82.7292	37.7361	http://www.gbif.org accessed March 2012
-82.7243	28.1086	http://www.gbif.org accessed March 2012
-82.7098	28.0786	http://www.gbif.org accessed March 2012
-82.6879	38.535	http://www.gbif.org accessed March 2012
-82.6724	27.8412	http://www.gbif.org accessed March 2012
-82.6724	27.8412	http://www.gbif.org accessed March 2012
-82.653	27.7371	http://www.gbif.org accessed March 2012
-82.6501	28.9123	http://www.gbif.org accessed March 2012
-82.6501	28.9123	http://www.gbif.org accessed March 2012
-82.6443	30.1836	http://www.gbif.org accessed March 2012
-82.6443	30.1836	http://www.gbif.org accessed March 2012
-82.6301	28.7836	http://www.gbif.org accessed March 2012
-82.6301	28.7836	http://www.gbif.org accessed March 2012
-82.629	30.173	http://www.gbif.org accessed March 2012
-82.629	30.173	http://www.gbif.org accessed March 2012
-82.6245	28.2239	http://www.gbif.org accessed March 2012
-82.6245	28.2239	http://www.gbif.org accessed March 2012
-82.6237	28.2621	http://www.gbif.org accessed March 2012
-82.623	28.4431	http://www.gbif.org accessed March 2012
-82.623	28.4431	http://www.gbif.org accessed March 2012
-82.6228	28.4427	http://www.gbif.org accessed March 2012
-82.6104	28.2858	http://www.gbif.org accessed March 2012
-82.6104	28.2858	http://www.gbif.org accessed March 2012
-82.6098	29.5489	http://www.gbif.org accessed March 2012
-82.6098	29.5489	http://www.gbif.org accessed March 2012
-82.6083	28.2672	http://www.gbif.org accessed March 2012
-82.6083	28.2672	http://www.gbif.org accessed March 2012
-82.6035	28.8167	http://www.gbif.org accessed March 2012
-82.6035	28.8167	http://www.gbif.org accessed March 2012
-82.6029	28.5286	http://www.gbif.org accessed March 2012
-82.6029	28.5286	http://www.gbif.org accessed March 2012
-82.6001	30.1925	http://www.gbif.org accessed March 2012
-82.6001	30.1925	http://www.gbif.org accessed March 2012
-82.5987	28.8894	http://www.gbif.org accessed March 2012
-82.5987	28.8894	http://www.gbif.org accessed March 2012
-82.5902	38.419	http://www.gbif.org accessed March 2012
-82.5892	28.8887	http://www.gbif.org accessed March 2012
-82.586	29.8752	http://www.gbif.org accessed March 2012
-82.5859	29.8752	http://www.gbif.org accessed March 2012
-82.5752	28.0468	http://www.gbif.org accessed March 2012
-82.5715	28.7158	http://www.gbif.org accessed March 2012
-82.5715	28.7158	http://www.gbif.org accessed March 2012
-82.552	35.5399	http://www.gbif.org accessed March 2012
-82.552	35.5399	http://www.gbif.org accessed March 2012
-82.5502	29.0334	http://www.gbif.org accessed March 2012
-82.5502	29.0334	http://www.gbif.org accessed March 2012
-82.5304	29.043	http://www.gbif.org accessed March 2012
-82.5164	28.8492	http://www.gbif.org accessed March 2012
-82.5164	28.8492	http://www.gbif.org accessed March 2012
-82.5115	28.3908	http://www.gbif.org accessed March 2012
-82.5089	27.3114	http://www.gbif.org accessed March 2012
-82.5089	27.3114	http://www.gbif.org accessed March 2012
-82.4848	27.4306	http://www.gbif.org accessed March 2012
-82.4711	33.636	http://www.gbif.org accessed March 2012
-82.4711	33.636	http://www.gbif.org accessed March 2012
-82.4513	38.4299	http://www.gbif.org accessed March 2012
-82.4411	27.4188	http://www.gbif.org accessed March 2012
-82.4411	27.4188	http://www.gbif.org accessed March 2012
-82.4411	27.4188	http://www.gbif.org accessed March 2012
-82.4386	28.301	http://www.gbif.org accessed March 2012
-82.4386	28.301	http://www.gbif.org accessed March 2012
-82.437	29.1025	http://www.gbif.org accessed March 2012
-82.4288	29.0869	http://www.gbif.org accessed March 2012
-82.4275	29.0749	http://www.gbif.org accessed March 2012
-82.4275	29.0749	http://www.gbif.org accessed March 2012
-82.4131	27.1503	http://www.gbif.org accessed March 2012
-82.404	38.4411	http://www.gbif.org accessed March 2012
-82.3985	33.7045	http://www.gbif.org accessed March 2012
-82.3984	33.7045	http://www.gbif.org accessed March 2012
-82.3745	28.0384	http://www.gbif.org accessed March 2012
-82.3745	28.0384	http://www.gbif.org accessed March 2012
-82.3737	27.5178	http://www.gbif.org accessed March 2012
-82.3737	27.5178	http://www.gbif.org accessed March 2012
-82.3694	27.1945	http://www.gbif.org accessed March 2012
-82.3694	27.1945	http://www.gbif.org accessed March 2012
-82.3686	33.8316	http://www.gbif.org accessed March 2012
-82.3686	33.8316	http://www.gbif.org accessed March 2012
-82.3657	28.6305	http://www.gbif.org accessed March 2012
-82.3656	28.6305	http://www.gbif.org accessed March 2012
-82.3597	27.4814	http://www.gbif.org accessed March 2012
-82.3597	27.4814	http://www.gbif.org accessed March 2012
-82.3583	29.676	http://www.gbif.org accessed March 2012
-82.3583	29.676	http://www.gbif.org accessed March 2012
-82.3515	27.1253	http://www.gbif.org accessed March 2012
-82.3483	27.1912	http://www.gbif.org accessed March 2012
-82.3483	27.1912	http://www.gbif.org accessed March 2012
-82.3472	29.6261	http://www.gbif.org accessed March 2012
-82.3472	29.6261	http://www.gbif.org accessed March 2012
-82.347	28.0781	http://www.gbif.org accessed March 2012
-82.347	28.0781	http://www.gbif.org accessed March 2012
-82.337	30.0347	http://www.gbif.org accessed March 2012
-82.337	30.0347	http://www.gbif.org accessed March 2012
-82.3259	28.835	http://www.gbif.org accessed March 2012
-82.3259	28.835	http://www.gbif.org accessed March 2012
-82.3248	27.2175	http://www.gbif.org accessed March 2012
-82.3248	27.2176	http://www.gbif.org accessed March 2012
-82.3187	27.48	http://www.gbif.org accessed March 2012
-82.3187	27.48	http://www.gbif.org accessed March 2012
-82.3157	33.8048	http://www.gbif.org accessed March 2012
-82.3157	33.8048	http://www.gbif.org accessed March 2012
-82.3134	28.4208	http://www.gbif.org accessed March 2012
-82.3134	28.4208	http://www.gbif.org accessed March 2012
-82.3112	28.4802	http://www.gbif.org accessed March 2012
-82.3112	28.4802	http://www.gbif.org accessed March 2012
-82.3112	28.4801	http://www.gbif.org accessed March 2012
-82.307	28.8678	http://www.gbif.org accessed March 2012
-82.3045	38.5122	http://www.gbif.org accessed March 2012
-82.3023	27.2503	http://www.gbif.org accessed March 2012
-82.3023	27.2503	http://www.gbif.org accessed March 2012
-82.3012	29.5316	http://www.gbif.org accessed March 2012
-82.3012	29.5316	http://www.gbif.org accessed March 2012
-82.3006	28.7794	http://www.gbif.org accessed March 2012
-82.3006	28.7794	http://www.gbif.org accessed March 2012
-82.2867	27.2728	http://www.gbif.org accessed March 2012
-82.2866	27.2728	http://www.gbif.org accessed March 2012
-82.2793	28.0609	http://www.gbif.org accessed March 2012
-82.2793	28.0609	http://www.gbif.org accessed March 2012
-82.2679	27.9889	http://www.gbif.org accessed March 2012
-82.2679	27.9889	http://www.gbif.org accessed March 2012
-82.2498	27.6859	http://www.gbif.org accessed March 2012
-82.2498	27.6859	http://www.gbif.org accessed March 2012
-82.2492	27.8672	http://www.gbif.org accessed March 2012
-82.2309	27.867	http://www.gbif.org accessed March 2012
-82.2309	27.867	http://www.gbif.org accessed March 2012
-82.2193	29.6433	http://www.gbif.org accessed March 2012
-82.2193	29.6433	http://www.gbif.org accessed March 2012
-82.2076	27.8753	http://www.gbif.org accessed March 2012
-82.2076	27.8753	http://www.gbif.org accessed March 2012
-82.1956	28.1707	http://www.gbif.org accessed March 2012
-82.1956	28.1707	http://www.gbif.org accessed March 2012
-82.1904	29.9272	http://www.gbif.org accessed March 2012
-82.1904	29.9272	http://www.gbif.org accessed March 2012
-82.1887	33.6726	http://www.gbif.org accessed March 2012
-82.1887	33.6726	http://www.gbif.org accessed March 2012
-82.1838	28.0317	http://www.gbif.org accessed March 2012
-82.1746	38.6118	http://www.gbif.org accessed March 2012
-82.1737	29.4616	http://www.gbif.org accessed March 2012
-82.1737	29.4616	http://www.gbif.org accessed March 2012
-82.1636	27.916	http://www.gbif.org accessed March 2012
-82.1636	27.916	http://www.gbif.org accessed March 2012
-82.1623	29.4907	http://www.gbif.org accessed March 2012
-82.1576	29.9211	http://www.gbif.org accessed March 2012
-82.1576	29.9211	http://www.gbif.org accessed March 2012
-82.1513	30.0593	http://www.gbif.org accessed March 2012
-82.1513	30.0593	http://www.gbif.org accessed March 2012
-82.1462	38.8403	http://www.gbif.org accessed March 2012
-82.1442	29.7794	http://www.gbif.org accessed March 2012
-82.1442	29.7794	http://www.gbif.org accessed March 2012
-82.1262	29.4977	http://www.gbif.org accessed March 2012
-82.1262	29.4977	http://www.gbif.org accessed March 2012
-82.112	28.7967	http://www.gbif.org accessed March 2012
-82.112	28.7967	http://www.gbif.org accessed March 2012
-82.1095	38.9456	http://www.gbif.org accessed March 2012
-82.0876	28.5772	http://www.gbif.org accessed March 2012
-82.0876	28.5772	http://www.gbif.org accessed March 2012
-82.0807	29.5927	http://www.gbif.org accessed March 2012
-82.0807	29.5927	http://www.gbif.org accessed March 2012
-82.0611	29.5654	http://www.gbif.org accessed March 2012
-82.0611	29.5654	http://www.gbif.org accessed March 2012
-82.0333	29.85	http://www.gbif.org accessed March 2012
-82.0318	39.0272	http://www.gbif.org accessed March 2012
-82.0126	26.8864	http://www.gbif.org accessed March 2012
-82.0126	26.8864	http://www.gbif.org accessed March 2012
-82.0075	28.8253	http://www.gbif.org accessed March 2012
-82.0074	28.8253	http://www.gbif.org accessed March 2012
-82.0031	28.9025	http://www.gbif.org accessed March 2012
-82.0031	28.9025	http://www.gbif.org accessed March 2012
-81.9998	27.8867	http://www.gbif.org accessed March 2012
-81.9996	29.8466	http://www.gbif.org accessed March 2012
-81.9862	28.9056	http://www.gbif.org accessed March 2012
-81.9862	28.9056	http://www.gbif.org accessed March 2012
-81.9831	28.8353	http://www.gbif.org accessed March 2012
-81.9831	28.8353	http://www.gbif.org accessed March 2012
-81.9656	28.0331	http://www.gbif.org accessed March 2012
-81.9656	28.0331	http://www.gbif.org accessed March 2012
-81.9648	29.2503	http://www.gbif.org accessed March 2012
-81.9648	29.2503	http://www.gbif.org accessed March 2012
-81.9592	35.7508	http://www.gbif.org accessed March 2012
-81.959	28.1089	http://www.gbif.org accessed March 2012
-81.959	28.1089	http://www.gbif.org accessed March 2012
-81.9578	32.2033	http://www.gbif.org accessed March 2012
-81.9578	32.2033	http://www.gbif.org accessed March 2012
-81.9454	28.0253	http://www.gbif.org accessed March 2012
-81.9454	28.0253	http://www.gbif.org accessed March 2012
-81.937	29.0211	http://www.gbif.org accessed March 2012
-81.937	29.0211	http://www.gbif.org accessed March 2012
-81.9317	27.9984	http://www.gbif.org accessed March 2012
-81.9317	27.9984	http://www.gbif.org accessed March 2012
-81.9312	28.0681	http://www.gbif.org accessed March 2012
-81.9312	28.0681	http://www.gbif.org accessed March 2012
-81.9248	28.0386	http://www.gbif.org accessed March 2012
-81.9248	28.0386	http://www.gbif.org accessed March 2012
-81.9165	29.5072	http://www.gbif.org accessed March 2012
-81.9153	38.9625	http://www.gbif.org accessed March 2012
-81.9023	34.1696	http://www.gbif.org accessed March 2012
-81.9023	34.1696	http://www.gbif.org accessed March 2012
-81.8879	28.7704	http://www.gbif.org accessed March 2012
-81.8879	28.7704	http://www.gbif.org accessed March 2012
-81.884	28.0545	http://www.gbif.org accessed March 2012
-81.884	28.0545	http://www.gbif.org accessed March 2012
-81.8798	27.2503	http://www.gbif.org accessed March 2012
-81.878	35.7476	http://www.gbif.org accessed March 2012
-81.878	35.7476	http://www.gbif.org accessed March 2012
-81.874	28.1022	http://www.gbif.org accessed March 2012
-81.874	28.1022	http://www.gbif.org accessed March 2012
-81.8706	26.9641	http://www.gbif.org accessed March 2012
-81.8706	26.9641	http://www.gbif.org accessed March 2012
-81.8683	38.8858	http://www.gbif.org accessed March 2012
-81.8675	29.2585	http://www.gbif.org accessed March 2012
-81.8675	29.2585	http://www.gbif.org accessed March 2012
-81.8659	28.62	http://www.gbif.org accessed March 2012
-81.8659	28.62	http://www.gbif.org accessed March 2012
-81.8641	28.5868	http://www.gbif.org accessed March 2012
-81.8636	30.2638	http://www.gbif.org accessed March 2012
-81.8636	30.2638	http://www.gbif.org accessed March 2012
-81.8609	28.5571	http://www.gbif.org accessed March 2012
-81.8609	28.5571	http://www.gbif.org accessed March 2012
-81.858	29.1443	http://www.gbif.org accessed March 2012
-81.8538	29.2147	http://www.gbif.org accessed March 2012
-81.8538	29.2147	http://www.gbif.org accessed March 2012
-81.8526	28.6006	http://www.gbif.org accessed March 2012
-81.8526	28.6006	http://www.gbif.org accessed March 2012
-81.8506	28.6131	http://www.gbif.org accessed March 2012
-81.8506	28.6131	http://www.gbif.org accessed March 2012
-81.8506	28.6131	http://www.gbif.org accessed March 2012
-81.8401	29.1797	http://www.gbif.org accessed March 2012
-81.8401	29.1797	http://www.gbif.org accessed March 2012
-81.838	29.5182	http://www.gbif.org accessed March 2012
-81.838	29.5182	http://www.gbif.org accessed March 2012
-81.8378	34.8793	http://www.gbif.org accessed March 2012
-81.8378	34.8793	http://www.gbif.org accessed March 2012
-81.8377	28.8701	http://www.gbif.org accessed March 2012
-81.8377	28.8701	http://www.gbif.org accessed March 2012
-81.8375	29.5275	http://www.gbif.org accessed March 2012
-81.8362	27.9739	http://www.gbif.org accessed March 2012
-81.8362	27.9739	http://www.gbif.org accessed March 2012
-81.8295	29.1519	http://www.gbif.org accessed March 2012
-81.8295	29.1519	http://www.gbif.org accessed March 2012
-81.8169	38.9504	http://www.gbif.org accessed March 2012
-81.8156	28.5964	http://www.gbif.org accessed March 2012
-81.8153	28.5967	http://www.gbif.org accessed March 2012
-81.8153	28.5967	http://www.gbif.org accessed March 2012
-81.812	28.7775	http://www.gbif.org accessed March 2012
-81.812	28.7775	http://www.gbif.org accessed March 2012
-81.8109	27.5006	http://www.gbif.org accessed March 2012
-81.8109	27.5006	http://www.gbif.org accessed March 2012
-81.7838	39.079	http://www.gbif.org accessed March 2012
-81.7815	28.0109	http://www.gbif.org accessed March 2012
-81.7815	28.0109	http://www.gbif.org accessed March 2012
-81.7801	28.8344	http://www.gbif.org accessed March 2012
-81.7792	28.565	http://www.gbif.org accessed March 2012
-81.7792	28.565	http://www.gbif.org accessed March 2012
-81.779	29.3503	http://www.gbif.org accessed March 2012
-81.779	29.3502	http://www.gbif.org accessed March 2012
-81.7748	27.8484	http://www.gbif.org accessed March 2012
-81.7748	27.8484	http://www.gbif.org accessed March 2012
-81.7729	28.0075	http://www.gbif.org accessed March 2012
-81.7729	28.0075	http://www.gbif.org accessed March 2012
-81.7707	30.1927	http://www.gbif.org accessed March 2012
-81.7703	28.8647	http://www.gbif.org accessed March 2012
-81.7703	28.8647	http://www.gbif.org accessed March 2012
-81.7678	28.5464	http://www.gbif.org accessed March 2012
-81.7676	28.5467	http://www.gbif.org accessed March 2012
-81.7676	28.5467	http://www.gbif.org accessed March 2012
-81.7662	28.5733	http://www.gbif.org accessed March 2012
-81.7662	28.5733	http://www.gbif.org accessed March 2012
-81.7643	27.9864	http://www.gbif.org accessed March 2012
-81.7643	27.9864	http://www.gbif.org accessed March 2012
-81.7642	28.5339	http://www.gbif.org accessed March 2012
-81.7642	28.5339	http://www.gbif.org accessed March 2012
-81.7634	28.8136	http://www.gbif.org accessed March 2012
-81.7634	28.0261	http://www.gbif.org accessed March 2012
-81.7631	28.0578	http://www.gbif.org accessed March 2012
-81.7631	28.0578	http://www.gbif.org accessed March 2012
-81.7618	28.0761	http://www.gbif.org accessed March 2012
-81.7617	28.0761	http://www.gbif.org accessed March 2012
-81.758	38.9412	http://www.gbif.org accessed March 2012
-81.7567	28.0503	http://www.gbif.org accessed March 2012
-81.7567	28.0503	http://www.gbif.org accessed March 2012
-81.7566	27.6599	http://www.gbif.org accessed March 2012
-81.754	28.7197	http://www.gbif.org accessed March 2012
-81.754	28.7197	http://www.gbif.org accessed March 2012
-81.7538	39.1846	http://www.gbif.org accessed March 2012
-81.7526	28.0389	http://www.gbif.org accessed March 2012
-81.7526	28.0389	http://www.gbif.org accessed March 2012
-81.7498	29.3628	http://www.gbif.org accessed March 2012
-81.7498	29.3628	http://www.gbif.org accessed March 2012
-81.7468	29.5375	http://www.gbif.org accessed March 2012
-81.7468	29.5375	http://www.gbif.org accessed March 2012
-81.744	28.025	http://www.gbif.org accessed March 2012
-81.744	28.025	http://www.gbif.org accessed March 2012
-81.7439	28.025	http://www.gbif.org accessed March 2012
-81.7439	28.025	http://www.gbif.org accessed March 2012
-81.7426	28.0567	http://www.gbif.org accessed March 2012
-81.7426	28.0567	http://www.gbif.org accessed March 2012
-81.7423	28.0039	http://www.gbif.org accessed March 2012
-81.7423	28.0039	http://www.gbif.org accessed March 2012
-81.7404	29.6053	http://www.gbif.org accessed March 2012
-81.7404	29.6053	http://www.gbif.org accessed March 2012
-81.7351	28.0381	http://www.gbif.org accessed March 2012
-81.7351	28.0381	http://www.gbif.org accessed March 2012
-81.734	28.0825	http://www.gbif.org accessed March 2012
-81.734	28.0825	http://www.gbif.org accessed March 2012
-81.7331	30.1344	http://www.gbif.org accessed March 2012
-81.7331	30.1344	http://www.gbif.org accessed March 2012
-81.732	28.9144	http://www.gbif.org accessed March 2012
-81.732	27.9042	http://www.gbif.org accessed March 2012
-81.732	28.9144	http://www.gbif.org accessed March 2012
-81.7286	28.8464	http://www.gbif.org accessed March 2012
-81.7286	28.8464	http://www.gbif.org accessed March 2012
-81.7254	28.1022	http://www.gbif.org accessed March 2012
-81.7254	28.1022	http://www.gbif.org accessed March 2012
-81.725	30.4326	http://www.gbif.org accessed March 2012
-81.7214	28.0728	http://www.gbif.org accessed March 2012
-81.7214	28.0728	http://www.gbif.org accessed March 2012
-81.7212	28.0397	http://www.gbif.org accessed March 2012
-81.7212	28.0397	http://www.gbif.org accessed March 2012
-81.7209	27.9964	http://www.gbif.org accessed March 2012
-81.7209	27.9964	http://www.gbif.org accessed March 2012
-81.7208	27.9964	http://www.gbif.org accessed March 2012
-81.7208	27.9964	http://www.gbif.org accessed March 2012
-81.7205	34.604	http://www.gbif.org accessed March 2012
-81.7205	34.604	http://www.gbif.org accessed March 2012
-81.717	28.9408	http://www.gbif.org accessed March 2012
-81.717	28.9408	http://www.gbif.org accessed March 2012
-81.7095	29.3413	http://www.gbif.org accessed March 2012
-81.7095	29.3413	http://www.gbif.org accessed March 2012
-81.7092	28.027	http://www.gbif.org accessed March 2012
-81.7092	28.027	http://www.gbif.org accessed March 2012
-81.7078	28.0922	http://www.gbif.org accessed March 2012
-81.7078	28.0922	http://www.gbif.org accessed March 2012
-81.7054	28.0028	http://www.gbif.org accessed March 2012
-81.7053	28.0028	http://www.gbif.org accessed March 2012
-81.7053	28.0028	http://www.gbif.org accessed March 2012
-81.7053	28.0028	http://www.gbif.org accessed March 2012
-81.7021	29.5596	http://www.gbif.org accessed March 2012
-81.7021	29.5596	http://www.gbif.org accessed March 2012
-81.7001	27.9598	http://www.gbif.org accessed March 2012
-81.6988	28.7851	http://www.gbif.org accessed March 2012
-81.6988	28.7851	http://www.gbif.org accessed March 2012
-81.6951	27.9995	http://www.gbif.org accessed March 2012
-81.6951	27.9995	http://www.gbif.org accessed March 2012
-81.6909	28.7864	http://www.gbif.org accessed March 2012
-81.6909	28.7864	http://www.gbif.org accessed March 2012
-81.6895	28.0603	http://www.gbif.org accessed March 2012
-81.6895	28.0603	http://www.gbif.org accessed March 2012
-81.6834	29.202	http://www.gbif.org accessed March 2012
-81.6817	29.4497	http://www.gbif.org accessed March 2012
-81.6817	29.4497	http://www.gbif.org accessed March 2012
-81.6779	28.1317	http://www.gbif.org accessed March 2012
-81.6779	28.1317	http://www.gbif.org accessed March 2012
-81.6701	27.9967	http://www.gbif.org accessed March 2012
-81.6701	27.9967	http://www.gbif.org accessed March 2012
-81.6611	27.799	http://www.gbif.org accessed March 2012
-81.6581	28.7594	http://www.gbif.org accessed March 2012
-81.6581	28.7594	http://www.gbif.org accessed March 2012
-81.6548	28.0528	http://www.gbif.org accessed March 2012
-81.6548	28.0528	http://www.gbif.org accessed March 2012
-81.6485	30.3342	http://www.gbif.org accessed March 2012
-81.6485	30.3342	http://www.gbif.org accessed March 2012
-81.6459	28.5333	http://www.gbif.org accessed March 2012
-81.6459	28.5333	http://www.gbif.org accessed March 2012
-81.6434	29.2464	http://www.gbif.org accessed March 2012
-81.6434	29.2464	http://www.gbif.org accessed March 2012
-81.6426	30.0002	http://www.gbif.org accessed March 2012
-81.6389	30.3209	http://www.gbif.org accessed March 2012
-81.6349	28.1109	http://www.gbif.org accessed March 2012
-81.6349	28.1109	http://www.gbif.org accessed March 2012
-81.6345	28.072	http://www.gbif.org accessed March 2012
-81.6345	28.072	http://www.gbif.org accessed March 2012
-81.6292	28.62	http://www.gbif.org accessed March 2012
-81.6292	28.62	http://www.gbif.org accessed March 2012
-81.6289	28.0967	http://www.gbif.org accessed March 2012
-81.6289	28.0967	http://www.gbif.org accessed March 2012
-81.6279	29.1622	http://www.gbif.org accessed March 2012
-81.6278	29.1622	http://www.gbif.org accessed March 2012
-81.5923	39.2723	http://www.gbif.org accessed March 2012
-81.5912	29.3061	http://www.gbif.org accessed March 2012
-81.5912	29.3061	http://www.gbif.org accessed March 2012
-81.5893	29.5654	http://www.gbif.org accessed March 2012
-81.5893	29.5654	http://www.gbif.org accessed March 2012
-81.5766	29.0813	http://www.gbif.org accessed March 2012
-81.5766	29.0813	http://www.gbif.org accessed March 2012
-81.5717	27.902	http://www.gbif.org accessed March 2012
-81.5717	27.902	http://www.gbif.org accessed March 2012
-81.56	29.9671	http://www.gbif.org accessed March 2012
-81.5587	30.1343	http://www.gbif.org accessed March 2012
-81.5587	30.1343	http://www.gbif.org accessed March 2012
-81.5554	29.7377	http://www.gbif.org accessed March 2012
-81.5506	28.4878	http://www.gbif.org accessed March 2012
-81.5506	28.4878	http://www.gbif.org accessed March 2012
-81.5453	28.5025	http://www.gbif.org accessed March 2012
-81.5404	35.2903	http://www.gbif.org accessed March 2012
-81.5351	28.4781	http://www.gbif.org accessed March 2012
-81.5351	28.4781	http://www.gbif.org accessed March 2012
-81.5304	28.0806	http://www.gbif.org accessed March 2012
-81.5303	28.0806	http://www.gbif.org accessed March 2012
-81.529	28.4717	http://www.gbif.org accessed March 2012
-81.529	28.4717	http://www.gbif.org accessed March 2012
-81.5259	28.5022	http://www.gbif.org accessed March 2012
-81.5259	28.5022	http://www.gbif.org accessed March 2012
-81.5225	28.476	http://www.gbif.org accessed March 2012
-81.5225	28.476	http://www.gbif.org accessed March 2012
-81.5223	28.4544	http://www.gbif.org accessed March 2012
-81.5223	28.4545	http://www.gbif.org accessed March 2012
-81.5209	28.4325	http://www.gbif.org accessed March 2012
-81.5209	28.4325	http://www.gbif.org accessed March 2012
-81.5204	29.4305	http://www.gbif.org accessed March 2012
-81.5203	29.4305	http://www.gbif.org accessed March 2012
-81.5201	27.6842	http://www.gbif.org accessed March 2012
-81.5201	27.6842	http://www.gbif.org accessed March 2012
-81.5184	27.975	http://www.gbif.org accessed March 2012
-81.5184	29.4833	http://www.gbif.org accessed March 2012
-81.5184	29.4833	http://www.gbif.org accessed March 2012
-81.5184	27.975	http://www.gbif.org accessed March 2012
-81.5162	28.4811	http://www.gbif.org accessed March 2012
-81.5162	28.4811	http://www.gbif.org accessed March 2012
-81.5131	28.4206	http://www.gbif.org accessed March 2012
-81.5131	28.4206	http://www.gbif.org accessed March 2012
-81.5126	27.7961	http://www.gbif.org accessed March 2012
-81.5061	27.5642	http://www.gbif.org accessed March 2012
-81.5051	27.5734	http://www.gbif.org accessed March 2012
-81.5051	27.5734	http://www.gbif.org accessed March 2012
-81.5021	29.4701	http://www.gbif.org accessed March 2012
-81.4945	27.6231	http://www.gbif.org accessed March 2012
-81.4945	27.6231	http://www.gbif.org accessed March 2012
-81.4926	26.4254	http://www.gbif.org accessed March 2012
-81.4926	26.4254	http://www.gbif.org accessed March 2012
-81.4826	29.1097	http://www.gbif.org accessed March 2012
-81.4826	29.1097	http://www.gbif.org accessed March 2012
-81.482	27.5767	http://www.gbif.org accessed March 2012
-81.482	27.5767	http://www.gbif.org accessed March 2012
-81.4626	27.5611	http://www.gbif.org accessed March 2012
-81.4626	27.5611	http://www.gbif.org accessed March 2012
-81.4609	27.4903	http://www.gbif.org accessed March 2012
-81.4609	27.4903	http://www.gbif.org accessed March 2012
-81.4502	39.4105	http://www.gbif.org accessed March 2012
-81.4488	28.3236	http://www.gbif.org accessed March 2012
-81.4488	28.3236	http://www.gbif.org accessed March 2012
-81.4431	27.5164	http://www.gbif.org accessed March 2012
-81.4431	27.5164	http://www.gbif.org accessed March 2012
-81.4415	27.3956	http://www.gbif.org accessed March 2012
-81.4415	27.3956	http://www.gbif.org accessed March 2012
-81.4401	29.0875	http://www.gbif.org accessed March 2012
-81.4401	29.0875	http://www.gbif.org accessed March 2012
-81.4378	29.4153	http://www.gbif.org accessed March 2012
-81.4378	29.4153	http://www.gbif.org accessed March 2012
-81.4373	28.5645	http://www.gbif.org accessed March 2012
-81.4373	28.5645	http://www.gbif.org accessed March 2012
-81.4259	28.0322	http://www.gbif.org accessed March 2012
-81.4259	28.0322	http://www.gbif.org accessed March 2012
-81.4256	28.5369	http://www.gbif.org accessed March 2012
-81.4256	28.5369	http://www.gbif.org accessed March 2012
-81.4172	27.3268	http://www.gbif.org accessed March 2012
-81.4164	28.7701	http://www.gbif.org accessed March 2012
-81.4164	28.7701	http://www.gbif.org accessed March 2012
-81.4156	29.0947	http://www.gbif.org accessed March 2012
-81.4156	29.0947	http://www.gbif.org accessed March 2012
-81.4109	27.822	http://www.gbif.org accessed March 2012
-81.4109	27.822	http://www.gbif.org accessed March 2012
-81.4095	28.5217	http://www.gbif.org accessed March 2012
-81.4095	28.5217	http://www.gbif.org accessed March 2012
-81.4065	27.3392	http://www.gbif.org accessed March 2012
-81.4065	27.3392	http://www.gbif.org accessed March 2012
-81.4062	28.5936	http://www.gbif.org accessed March 2012
-81.4062	28.5936	http://www.gbif.org accessed March 2012
-81.4026	27.935	http://www.gbif.org accessed March 2012
-81.4026	27.935	http://www.gbif.org accessed March 2012
-81.4007	26.0829	http://www.gbif.org accessed March 2012
-81.4003	27.6972	http://www.gbif.org accessed March 2012
-81.4003	27.6972	http://www.gbif.org accessed March 2012
-81.3998	27.3003	http://www.gbif.org accessed March 2012
-81.3998	27.3003	http://www.gbif.org accessed March 2012
-81.3988	28.7148	http://www.gbif.org accessed March 2012
-81.3988	28.7148	http://www.gbif.org accessed March 2012
-81.3904	27.375	http://www.gbif.org accessed March 2012
-81.3903	27.375	http://www.gbif.org accessed March 2012
-81.3881	28.2189	http://www.gbif.org accessed March 2012
-81.3879	28.2192	http://www.gbif.org accessed March 2012
-81.3878	28.2192	http://www.gbif.org accessed March 2012
-81.3876	28.5031	http://www.gbif.org accessed March 2012
-81.3876	28.5031	http://www.gbif.org accessed March 2012
-81.3856	28.4812	http://www.gbif.org accessed March 2012
-81.3856	28.4812	http://www.gbif.org accessed March 2012
-81.3848	27.9178	http://www.gbif.org accessed March 2012
-81.3848	27.9178	http://www.gbif.org accessed March 2012
-81.3765	28.5633	http://www.gbif.org accessed March 2012
-81.3765	28.5633	http://www.gbif.org accessed March 2012
-81.3725	28.2125	http://www.gbif.org accessed March 2012
-81.3725	28.2125	http://www.gbif.org accessed March 2012
-81.3717	29.1208	http://www.gbif.org accessed March 2012
-81.369	28.5683	http://www.gbif.org accessed March 2012
-81.369	28.5683	http://www.gbif.org accessed March 2012
-81.3673	29.1355	http://www.gbif.org accessed March 2012
-81.3673	29.1355	http://www.gbif.org accessed March 2012
-81.3665	27.2452	http://www.gbif.org accessed March 2012
-81.3665	27.2452	http://www.gbif.org accessed March 2012
-81.3651	28.575	http://www.gbif.org accessed March 2012
-81.3651	28.575	http://www.gbif.org accessed March 2012
-81.3645	28.7788	http://www.gbif.org accessed March 2012
-81.363	27.3445	http://www.gbif.org accessed March 2012
-81.363	27.3445	http://www.gbif.org accessed March 2012
-81.3601	28.5711	http://www.gbif.org accessed March 2012
-81.3601	28.5711	http://www.gbif.org accessed March 2012
-81.3596	28.6248	http://www.gbif.org accessed March 2012
-81.3596	28.6248	http://www.gbif.org accessed March 2012
-81.3551	28.6317	http://www.gbif.org accessed March 2012
-81.3551	28.6317	http://www.gbif.org accessed March 2012
-81.3545	27.8942	http://www.gbif.org accessed March 2012
-81.3545	27.8942	http://www.gbif.org accessed March 2012
-81.354	28.5767	http://www.gbif.org accessed March 2012
-81.354	28.5767	http://www.gbif.org accessed March 2012
-81.3514	28.6178	http://www.gbif.org accessed March 2012
-81.3514	28.6178	http://www.gbif.org accessed March 2012
-81.3498	28.4686	http://www.gbif.org accessed March 2012
-81.3498	28.4686	http://www.gbif.org accessed March 2012
-81.3484	27.3098	http://www.gbif.org accessed March 2012
-81.3484	27.3098	http://www.gbif.org accessed March 2012
-81.3467	28.9908	http://www.gbif.org accessed March 2012
-81.3456	27.5006	http://www.gbif.org accessed March 2012
-81.3456	27.5006	http://www.gbif.org accessed March 2012
-81.3456	28.6108	http://www.gbif.org accessed March 2012
-81.3448	28.5894	http://www.gbif.org accessed March 2012
-81.3448	28.2706	http://www.gbif.org accessed March 2012
-81.3448	28.2706	http://www.gbif.org accessed March 2012
-81.3448	28.5894	http://www.gbif.org accessed March 2012
-81.342	28.6031	http://www.gbif.org accessed March 2012
-81.342	28.6031	http://www.gbif.org accessed March 2012
-81.3381	28.5936	http://www.gbif.org accessed March 2012
-81.3381	28.5936	http://www.gbif.org accessed March 2012
-81.3369	28.5394	http://www.gbif.org accessed March 2012
-81.3369	28.5394	http://www.gbif.org accessed March 2012
-81.3223	28.5619	http://www.gbif.org accessed March 2012
-81.3223	28.5619	http://www.gbif.org accessed March 2012
-81.3221	28.514	http://www.gbif.org accessed March 2012
-81.3221	28.514	http://www.gbif.org accessed March 2012
-81.3217	28.0783	http://www.gbif.org accessed March 2012
-81.3215	28.0786	http://www.gbif.org accessed March 2012
-81.3215	28.0786	http://www.gbif.org accessed March 2012
-81.3188	28.3404	http://www.gbif.org accessed March 2012
-81.3188	28.3404	http://www.gbif.org accessed March 2012
-81.3112	34.066	http://www.gbif.org accessed March 2012
-81.3112	34.066	http://www.gbif.org accessed March 2012
-81.3	33.9	http://www.gbif.org accessed March 2012
-81.2872	27.9253	http://www.gbif.org accessed March 2012
-81.2872	27.9253	http://www.gbif.org accessed March 2012
-81.2833	28.2928	http://www.gbif.org accessed March 2012
-81.2833	28.2928	http://www.gbif.org accessed March 2012
-81.2769	27.3815	http://www.gbif.org accessed March 2012
-81.2769	27.3815	http://www.gbif.org accessed March 2012
-81.2715	28.8397	http://www.gbif.org accessed March 2012
-81.2715	28.8397	http://www.gbif.org accessed March 2012
-81.2695	29.033	http://www.gbif.org accessed March 2012
-81.2695	29.033	http://www.gbif.org accessed March 2012
-81.2656	28.893	http://www.gbif.org accessed March 2012
-81.2656	28.893	http://www.gbif.org accessed March 2012
-81.2563	34.0498	http://www.gbif.org accessed March 2012
-81.2534	28.2575	http://www.gbif.org accessed March 2012
-81.2534	28.2575	http://www.gbif.org accessed March 2012
-81.2495	26.7884	http://www.gbif.org accessed March 2012
-81.2495	26.7884	http://www.gbif.org accessed March 2012
-81.2444	28.1424	http://www.gbif.org accessed March 2012
-81.2444	28.1424	http://www.gbif.org accessed March 2012
-81.234	28.3881	http://www.gbif.org accessed March 2012
-81.234	28.3881	http://www.gbif.org accessed March 2012
-81.2301	28.9855	http://www.gbif.org accessed March 2012
-81.2301	28.9855	http://www.gbif.org accessed March 2012
-81.2294	39.3879	http://www.gbif.org accessed March 2012
-81.2205	25.8766	http://www.gbif.org accessed March 2012
-81.2095	28.3828	http://www.gbif.org accessed March 2012
-81.2095	28.3828	http://www.gbif.org accessed March 2012
-81.2092	28.2133	http://www.gbif.org accessed March 2012
-81.2092	28.2133	http://www.gbif.org accessed March 2012
-81.2073	28.7331	http://www.gbif.org accessed March 2012
-81.2073	28.7331	http://www.gbif.org accessed March 2012
-81.1916	26.6964	http://www.gbif.org accessed March 2012
-81.1862	26.9544	http://www.gbif.org accessed March 2012
-81.1862	26.9544	http://www.gbif.org accessed March 2012
-81.1859	28.2467	http://www.gbif.org accessed March 2012
-81.1859	28.2467	http://www.gbif.org accessed March 2012
-81.1737	27.7508	http://www.gbif.org accessed March 2012
-81.1737	27.7508	http://www.gbif.org accessed March 2012
-81.1732	26.5537	http://www.gbif.org accessed March 2012
-81.1728	27.3923	http://www.gbif.org accessed March 2012
-81.1728	27.3923	http://www.gbif.org accessed March 2012
-81.1645	27.9075	http://www.gbif.org accessed March 2012
-81.1645	27.9075	http://www.gbif.org accessed March 2012
-81.15	39.4451	http://www.gbif.org accessed March 2012
-81.1365	28.7229	http://www.gbif.org accessed March 2012
-81.1255	26.7927	http://www.gbif.org accessed March 2012
-81.1249	26.7929	http://www.gbif.org accessed March 2012
-81.1249	26.7929	http://www.gbif.org accessed March 2012
-81.1248	29.3663	http://www.gbif.org accessed March 2012
-81.1248	28.6797	http://www.gbif.org accessed March 2012
-81.1248	28.6797	http://www.gbif.org accessed March 2012
-81.1122	39.4707	http://www.gbif.org accessed March 2012
-81.1095	27.877	http://www.gbif.org accessed March 2012
-81.1095	27.877	http://www.gbif.org accessed March 2012
-81.0934	28.9304	http://www.gbif.org accessed March 2012
-81.061	39.5231	http://www.gbif.org accessed March 2012
-81.0575	28.7542	http://www.gbif.org accessed March 2012
-81.0575	28.7542	http://www.gbif.org accessed March 2012
-81.0342	28.7489	http://www.gbif.org accessed March 2012
-81.0342	28.7489	http://www.gbif.org accessed March 2012
-81.022	28.6764	http://www.gbif.org accessed March 2012
-81.022	28.6764	http://www.gbif.org accessed March 2012
-81.0206	35.4437	http://www.gbif.org accessed March 2012
-81.0145	27.1037	http://www.gbif.org accessed March 2012
-81.0145	27.1037	http://www.gbif.org accessed March 2012
-81.0135	35.256	http://www.gbif.org accessed March 2012
-81.0135	35.256	http://www.gbif.org accessed March 2012
-81.0045	39.5662	http://www.gbif.org accessed March 2012
-80.9605	25.7486	http://www.gbif.org accessed March 2012
-80.9578	35.4356	http://www.gbif.org accessed March 2012
-80.9578	35.4356	http://www.gbif.org accessed March 2012
-80.9565	35.3493	http://www.gbif.org accessed March 2012
-80.9565	35.3493	http://www.gbif.org accessed March 2012
-80.9505	28.616	http://www.gbif.org accessed March 2012
-80.9497	28.6077	http://www.gbif.org accessed March 2012
-80.9497	28.6077	http://www.gbif.org accessed March 2012
-80.9348	28.6328	http://www.gbif.org accessed March 2012
-80.9348	28.6328	http://www.gbif.org accessed March 2012
-80.92	34.02	http://www.gbif.org accessed March 2012
-80.9089	28.6511	http://www.gbif.org accessed March 2012
-80.9089	28.6511	http://www.gbif.org accessed March 2012
-80.8898	27.385	http://www.gbif.org accessed March 2012
-80.8898	27.385	http://www.gbif.org accessed March 2012
-80.8862	26.9545	http://www.gbif.org accessed March 2012
-80.88	27.023	http://www.gbif.org accessed March 2012
-80.88	27.023	http://www.gbif.org accessed March 2012
-80.8757	39.6282	http://www.gbif.org accessed March 2012
-80.8751	27.3673	http://www.gbif.org accessed March 2012
-80.8709	28.6172	http://www.gbif.org accessed March 2012
-80.8709	28.6172	http://www.gbif.org accessed March 2012
-80.8678	28.5925	http://www.gbif.org accessed March 2012
-80.8678	28.5925	http://www.gbif.org accessed March 2012
-80.8542	39.7382	http://www.gbif.org accessed March 2012
-80.8481	28.255	http://www.gbif.org accessed March 2012
-80.8481	28.255	http://www.gbif.org accessed March 2012
-80.837	28.3431	http://www.gbif.org accessed March 2012
-80.837	28.3431	http://www.gbif.org accessed March 2012
-80.825	27.1972	http://www.gbif.org accessed March 2012
-80.8237	27.0637	http://www.gbif.org accessed March 2012
-80.8042	39.8609	http://www.gbif.org accessed March 2012
-80.795	28.02	http://www.gbif.org accessed March 2012
-80.795	28.02	http://www.gbif.org accessed March 2012
-80.7892	28.0656	http://www.gbif.org accessed March 2012
-80.7892	28.0656	http://www.gbif.org accessed March 2012
-80.7863	26.9706	http://www.gbif.org accessed March 2012
-80.7781	28.075	http://www.gbif.org accessed March 2012
-80.7781	28.075	http://www.gbif.org accessed March 2012
-80.7739	34.3783	http://www.gbif.org accessed March 2012
-80.7739	34.3783	http://www.gbif.org accessed March 2012
-80.7571	27.7261	http://www.gbif.org accessed March 2012
-80.7571	27.7261	http://www.gbif.org accessed March 2012
-80.7451	28.1442	http://www.gbif.org accessed March 2012
-80.745	28.1442	http://www.gbif.org accessed March 2012
-80.7136	40.0972	http://www.gbif.org accessed March 2012
-80.6809	40.1894	http://www.gbif.org accessed March 2012
-80.6151	40.3789	http://www.gbif.org accessed March 2012
-80.5978	40.465	http://www.gbif.org accessed March 2012
-80.5203	33.6482	http://www.gbif.org accessed March 2012
-80.5203	33.6482	http://www.gbif.org accessed March 2012
-80.5108	33.6463	http://www.gbif.org accessed March 2012
-80.4562	27.6456	http://www.gbif.org accessed March 2012
-80.4529	26.1461	http://www.gbif.org accessed March 2012
-80.4529	26.1461	http://www.gbif.org accessed March 2012
-80.437	26.6414	http://www.gbif.org accessed March 2012
-80.3969	27.0797	http://www.gbif.org accessed March 2012
-80.3834	25.7182	http://www.gbif.org accessed March 2012
-80.3834	25.7182	http://www.gbif.org accessed March 2012
-80.3498	25.5504	http://www.gbif.org accessed March 2012
-80.3498	25.5504	http://www.gbif.org accessed March 2012
-80.3023	25.7564	http://www.gbif.org accessed March 2012
-80.3008	33.4247	http://www.gbif.org accessed March 2012
-80.3	25.7	http://www.gbif.org accessed March 2012
-80.2953	33.4253	http://www.gbif.org accessed March 2012
-80.2953	33.4253	http://www.gbif.org accessed March 2012
-80.2865	25.6507	http://www.gbif.org accessed March 2012
-80.2662	26.1049	http://www.gbif.org accessed March 2012
-80.2559	27.1324	http://www.gbif.org accessed March 2012
-80.2558	33.4658	http://www.gbif.org accessed March 2012
-80.2366	33.4704	http://www.gbif.org accessed March 2012
-80.2366	33.4704	http://www.gbif.org accessed March 2012
-80.2331	26.0629	http://www.gbif.org accessed March 2012
-80.2282	26.0959	http://www.gbif.org accessed March 2012
-80.2282	26.0959	http://www.gbif.org accessed March 2012
-80.2098	25.7753	http://www.gbif.org accessed March 2012
-80.2061	26.1348	http://www.gbif.org accessed March 2012
-80.1764	26.6377	http://www.gbif.org accessed March 2012
-80.1663	26.6594	http://www.gbif.org accessed March 2012
-80.1662	26.6594	http://www.gbif.org accessed March 2012
-80.165	26.9669	http://www.gbif.org accessed March 2012
-80.165	26.9669	http://www.gbif.org accessed March 2012
-80.1053	33.2683	http://www.gbif.org accessed March 2012
-80.1051	33.2682	http://www.gbif.org accessed March 2012
-80.1051	33.2682	http://www.gbif.org accessed March 2012
-80.0812	26.4823	http://www.gbif.org accessed March 2012
-80.0812	26.4823	http://www.gbif.org accessed March 2012
-80.0784	26.5884	http://www.gbif.org accessed March 2012
-80.0784	26.5884	http://www.gbif.org accessed March 2012
-80.075	26.7409	http://www.gbif.org accessed March 2012
-80.075	26.7409	http://www.gbif.org accessed March 2012
-80.0472	36.2595	http://www.gbif.org accessed March 2012
-80.0472	36.2595	http://www.gbif.org accessed March 2012
-80.0357	35.8483	http://www.gbif.org accessed March 2012
-80.0357	35.8483	http://www.gbif.org accessed March 2012
-80.0121	33.2571	http://www.gbif.org accessed March 2012
-80.0121	33.2571	http://www.gbif.org accessed March 2012
-80.0111	32.9316	http://www.gbif.org accessed March 2012
-80.0111	32.9316	http://www.gbif.org accessed March 2012
-80.0107	33.2571	http://www.gbif.org accessed March 2012
-80.0107	33.2548	http://www.gbif.org accessed March 2012
-80.0106	32.9316	http://www.gbif.org accessed March 2012
-79.9784	33.2795	http://www.gbif.org accessed March 2012
-79.9784	33.2795	http://www.gbif.org accessed March 2012
-79.97	9.18	http://www.gbif.org accessed March 2012
-79.9575	33.0578	http://www.gbif.org accessed March 2012
-79.942	33.0167	http://www.gbif.org accessed March 2012
-79.942	33.0167	http://www.gbif.org accessed March 2012
-79.9415	32.9891	http://www.gbif.org accessed March 2012
-79.9415	33.0154	http://www.gbif.org accessed March 2012
-79.9415	32.9891	http://www.gbif.org accessed March 2012
-79.9375	32.9678	http://www.gbif.org accessed March 2012
-79.9231	33.0666	http://www.gbif.org accessed March 2012
-79.9231	33.0666	http://www.gbif.org accessed March 2012
-79.8486	9.15472	http://www.gbif.org accessed March 2012
-79.8338	9.1662	http://www.gbif.org accessed March 2012
-79.82	9.24	http://www.gbif.org accessed March 2012
-79.7	9.11666	http://www.gbif.org accessed March 2012
-79.6975	9.1168	http://www.gbif.org accessed March 2012
-79.6386	37.0456	http://www.gbif.org accessed March 2012
-79.6386	37.0456	http://www.gbif.org accessed March 2012
-79.6341	34.8575	http://www.gbif.org accessed March 2012
-79.6341	34.8574	http://www.gbif.org accessed March 2012
-79.6271	9.2048	http://www.gbif.org accessed March 2012
-79.6125	9.0186	http://www.gbif.org accessed March 2012
-79.6021	37.0639	http://www.gbif.org accessed March 2012
-79.6021	37.0639	http://www.gbif.org accessed March 2012
-79.5925	35.8013	http://www.gbif.org accessed March 2012
-79.5925	35.8013	http://www.gbif.org accessed March 2012
-79.5034	36.9865	http://www.gbif.org accessed March 2012
-79.4445	37.0574	http://www.gbif.org accessed March 2012
-79.332	39.5243	http://www.gbif.org accessed March 2012
-79.332	39.5243	http://www.gbif.org accessed March 2012
-79.32	36.4064	http://www.gbif.org accessed March 2012
-79.1988	35.2402	http://www.gbif.org accessed March 2012
-79.1858	35.2273	http://www.gbif.org accessed March 2012
-79.1858	35.2273	http://www.gbif.org accessed March 2012
-79.1447	36.1548	http://www.gbif.org accessed March 2012
-79.1447	36.1547	http://www.gbif.org accessed March 2012
-79.0758	36.4953	http://www.gbif.org accessed March 2012
-79.0758	36.4953	http://www.gbif.org accessed March 2012
-78.9919	36.3924	http://www.gbif.org accessed March 2012
-78.9898	35.036	http://www.gbif.org accessed March 2012
-78.982	35.0318	http://www.gbif.org accessed March 2012
-78.9678	35.5688	http://www.gbif.org accessed March 2012
-78.9567	35.6022	http://www.gbif.org accessed March 2012
-78.9004	35.9983	http://www.gbif.org accessed March 2012
-78.8694	36.5325	http://www.gbif.org accessed March 2012
-78.8694	36.5325	http://www.gbif.org accessed March 2012
-78.8549	35.7906	http://www.gbif.org accessed March 2012
-78.8549	35.7906	http://www.gbif.org accessed March 2012
-78.8388	35.9954	http://www.gbif.org accessed March 2012
-78.8388	35.9954	http://www.gbif.org accessed March 2012
-78.8382	35.9972	http://www.gbif.org accessed March 2012
-78.8382	35.9972	http://www.gbif.org accessed March 2012
-78.8287	35.7804	http://www.gbif.org accessed March 2012
-78.8287	35.7804	http://www.gbif.org accessed March 2012
-78.8249	35.8608	http://www.gbif.org accessed March 2012
-78.8249	35.8608	http://www.gbif.org accessed March 2012
-78.8097	35.8684	http://www.gbif.org accessed March 2012
-78.8097	35.8684	http://www.gbif.org accessed March 2012
-78.8054	35.7825	http://www.gbif.org accessed March 2012
-78.8054	35.7825	http://www.gbif.org accessed March 2012
-78.7865	36.2051	http://www.gbif.org accessed March 2012
-78.7838	35.8385	http://www.gbif.org accessed March 2012
-78.7838	35.8385	http://www.gbif.org accessed March 2012
-78.7766	34.3125	http://www.gbif.org accessed March 2012
-78.7766	34.3125	http://www.gbif.org accessed March 2012
-78.7715	36.1683	http://www.gbif.org accessed March 2012
-78.7715	36.1683	http://www.gbif.org accessed March 2012
-78.7631	35.8701	http://www.gbif.org accessed March 2012
-78.7631	35.8701	http://www.gbif.org accessed March 2012
-78.7553	35.8614	http://www.gbif.org accessed March 2012
-78.7522	35.8627	http://www.gbif.org accessed March 2012
-78.7522	35.8627	http://www.gbif.org accessed March 2012
-78.7453	35.8387	http://www.gbif.org accessed March 2012
-78.7453	35.8387	http://www.gbif.org accessed March 2012
-78.7331	35.8805	http://www.gbif.org accessed March 2012
-78.7331	35.8805	http://www.gbif.org accessed March 2012
-78.7318	35.704	http://www.gbif.org accessed March 2012
-78.7318	35.704	http://www.gbif.org accessed March 2012
-78.731	35.8715	http://www.gbif.org accessed March 2012
-78.731	35.8715	http://www.gbif.org accessed March 2012
-78.7275	35.8274	http://www.gbif.org accessed March 2012
-78.7275	35.8274	http://www.gbif.org accessed March 2012
-78.7187	35.7631	http://www.gbif.org accessed March 2012
-78.7186	35.7631	http://www.gbif.org accessed March 2012
-78.712	35.6913	http://www.gbif.org accessed March 2012
-78.712	35.6913	http://www.gbif.org accessed March 2012
-78.7077	35.6325	http://www.gbif.org accessed March 2012
-78.7077	35.6325	http://www.gbif.org accessed March 2012
-78.7065	36.1471	http://www.gbif.org accessed March 2012
-78.7013	35.694	http://www.gbif.org accessed March 2012
-78.7013	35.694	http://www.gbif.org accessed March 2012
-78.7005	35.8804	http://www.gbif.org accessed March 2012
-78.7005	35.8804	http://www.gbif.org accessed March 2012
-78.6993	36.1328	http://www.gbif.org accessed March 2012
-78.6983	36.1343	http://www.gbif.org accessed March 2012
-78.6983	36.1343	http://www.gbif.org accessed March 2012
-78.6978	36.2465	http://www.gbif.org accessed March 2012
-78.687	35.7188	http://www.gbif.org accessed March 2012
-78.687	35.7188	http://www.gbif.org accessed March 2012
-78.6843	35.7645	http://www.gbif.org accessed March 2012
-78.6843	35.7645	http://www.gbif.org accessed March 2012
-78.6658	35.7965	http://www.gbif.org accessed March 2012
-78.6626	35.8583	http://www.gbif.org accessed March 2012
-78.6626	35.8583	http://www.gbif.org accessed March 2012
-78.6553	35.769	http://www.gbif.org accessed March 2012
-78.6434	35.6688	http://www.gbif.org accessed March 2012
-78.6434	35.6688	http://www.gbif.org accessed March 2012
-78.6208	36.3057	http://www.gbif.org accessed March 2012
-78.6208	36.3057	http://www.gbif.org accessed March 2012
-78.6168	35.8523	http://www.gbif.org accessed March 2012
-78.6099	35.8434	http://www.gbif.org accessed March 2012
-78.6085	35.8445	http://www.gbif.org accessed March 2012
-78.6044	35.8501	http://www.gbif.org accessed March 2012
-78.6037	35.8495	http://www.gbif.org accessed March 2012
-78.6025	35.849	http://www.gbif.org accessed March 2012
-78.5962	35.8468	http://www.gbif.org accessed March 2012
-78.5948	35.8512	http://www.gbif.org accessed March 2012
-78.5928	35.8501	http://www.gbif.org accessed March 2012
-78.5893	35.849	http://www.gbif.org accessed March 2012
-78.5838	35.8512	http://www.gbif.org accessed March 2012
-78.5794	35.894	http://www.gbif.org accessed March 2012
-78.5794	35.894	http://www.gbif.org accessed March 2012
-78.548	35.9021	http://www.gbif.org accessed March 2012
-78.548	35.9021	http://www.gbif.org accessed March 2012
-78.5421	35.9093	http://www.gbif.org accessed March 2012
-78.5421	35.9093	http://www.gbif.org accessed March 2012
-78.5404	36.225	http://www.gbif.org accessed March 2012
-78.5404	36.225	http://www.gbif.org accessed March 2012
-78.54	35.8051	http://www.gbif.org accessed March 2012
-78.54	35.8051	http://www.gbif.org accessed March 2012
-78.4729	35.7034	http://www.gbif.org accessed March 2012
-78.4053	36.5863	http://www.gbif.org accessed March 2012
-78.4053	36.5863	http://www.gbif.org accessed March 2012
-78.3792	35.5584	http://www.gbif.org accessed March 2012
-78.3784	36.4468	http://www.gbif.org accessed March 2012
-78.3783	36.4468	http://www.gbif.org accessed March 2012
-78.3651	36.6836	http://www.gbif.org accessed March 2012
-78.3651	36.6836	http://www.gbif.org accessed March 2012
-78.3503	35.8635	http://www.gbif.org accessed March 2012
-78.3503	35.8635	http://www.gbif.org accessed March 2012
-78.2711	36.111	http://www.gbif.org accessed March 2012
-78.2316	34.4897	http://www.gbif.org accessed March 2012
-78.2316	34.4897	http://www.gbif.org accessed March 2012
-78.0709	36.551	http://www.gbif.org accessed March 2012
-78.0709	36.551	http://www.gbif.org accessed March 2012
-78.0217	38.1109	http://www.gbif.org accessed March 2012
-78.0217	38.1109	http://www.gbif.org accessed March 2012
-78.018	38.2262	http://www.gbif.org accessed March 2012
-78.018	38.2262	http://www.gbif.org accessed March 2012
-77.9914	37.5761	http://www.gbif.org accessed March 2012
-77.9914	37.5761	http://www.gbif.org accessed March 2012
-77.9611	35.7421	http://www.gbif.org accessed March 2012
-77.957	37.9871	http://www.gbif.org accessed March 2012
-77.957	37.9871	http://www.gbif.org accessed March 2012
-77.9466	36.5052	http://www.gbif.org accessed March 2012
-77.9358	36.5031	http://www.gbif.org accessed March 2012
-77.9268	34.255	http://www.gbif.org accessed March 2012
-77.9268	34.255	http://www.gbif.org accessed March 2012
-77.8974	34.2297	http://www.gbif.org accessed March 2012
-77.8974	34.2297	http://www.gbif.org accessed March 2012
-77.8622	36.5098	http://www.gbif.org accessed March 2012
-77.8587	36.7645	http://www.gbif.org accessed March 2012
-77.8586	36.7645	http://www.gbif.org accessed March 2012
-77.8359	34.2111	http://www.gbif.org accessed March 2012
-77.8178	36.4917	http://www.gbif.org accessed March 2012
-77.8164	38.7334	http://www.gbif.org accessed March 2012
-77.8085	38.7407	http://www.gbif.org accessed March 2012
-77.8085	38.7407	http://www.gbif.org accessed March 2012
-77.7914	38.0633	http://www.gbif.org accessed March 2012
-77.7914	38.0633	http://www.gbif.org accessed March 2012
-77.7906	36.5053	http://www.gbif.org accessed March 2012
-77.6859	38.0079	http://www.gbif.org accessed March 2012
-77.678	36.4755	http://www.gbif.org accessed March 2012
-77.678	36.4755	http://www.gbif.org accessed March 2012
-77.6483	37.4163	http://www.gbif.org accessed March 2012
-77.6483	37.4163	http://www.gbif.org accessed March 2012
-77.6454	36.4809	http://www.gbif.org accessed March 2012
-77.6454	36.4809	http://www.gbif.org accessed March 2012
-77.6439	36.4961	http://www.gbif.org accessed March 2012
-77.6433	37.9928	http://www.gbif.org accessed March 2012
-77.6433	37.9928	http://www.gbif.org accessed March 2012
-77.5741	36.38	http://www.gbif.org accessed March 2012
-77.5741	36.38	http://www.gbif.org accessed March 2012
-77.543	38.3124	http://www.gbif.org accessed March 2012
-77.543	38.3124	http://www.gbif.org accessed March 2012
-77.5161	38.3244	http://www.gbif.org accessed March 2012
-77.5161	38.3244	http://www.gbif.org accessed March 2012
-77.3558	39.0682	http://www.gbif.org accessed March 2012
-77.3558	39.0682	http://www.gbif.org accessed March 2012
-77.3497	38.5376	http://www.gbif.org accessed March 2012
-77.3497	38.5376	http://www.gbif.org accessed March 2012
-77.3258	38.4454	http://www.gbif.org accessed March 2012
-77.3258	38.4454	http://www.gbif.org accessed March 2012
-77.3232	38.4645	http://www.gbif.org accessed March 2012
-77.3232	38.4645	http://www.gbif.org accessed March 2012
-77.3146	37.3084	http://www.gbif.org accessed March 2012
-77.2979	38.762	http://www.gbif.org accessed March 2012
-77.2979	38.762	http://www.gbif.org accessed March 2012
-77.2764	38.8339	http://www.gbif.org accessed March 2012
-77.2764	38.8339	http://www.gbif.org accessed March 2012
-77.2755	37.3207	http://www.gbif.org accessed March 2012
-77.2717	38.8013	http://www.gbif.org accessed March 2012
-77.2716	38.8013	http://www.gbif.org accessed March 2012
-77.2426	38.6334	http://www.gbif.org accessed March 2012
-77.2426	38.6334	http://www.gbif.org accessed March 2012
-77.1484	38.8463	http://www.gbif.org accessed March 2012
-77.1484	38.8463	http://www.gbif.org accessed March 2012
-77.063	38.7854	http://www.gbif.org accessed March 2012
-77.0537	38.7688	http://www.gbif.org accessed March 2012
-77.0537	38.7688	http://www.gbif.org accessed March 2012
-77.0493	38.759	http://www.gbif.org accessed March 2012
-77.0486	38.7679	http://www.gbif.org accessed March 2012
-77.0486	38.7679	http://www.gbif.org accessed March 2012
-77.0456	38.8367	http://www.gbif.org accessed March 2012
-77.0456	38.8367	http://www.gbif.org accessed March 2012
-77.0364	38.8948	http://www.gbif.org accessed March 2012
-77.0162	38.905	http://www.gbif.org accessed March 2012
-77.0162	38.9051	http://www.gbif.org accessed March 2012
-77.01	38.2889	http://www.gbif.org accessed March 2012
-76.9827	39.3983	http://www.gbif.org accessed March 2012
-76.9827	39.3983	http://www.gbif.org accessed March 2012
-76.9416	38.9126	http://www.gbif.org accessed March 2012
-76.9416	38.9126	http://www.gbif.org accessed March 2012
-76.9166	17.9897	http://www.gbif.org accessed March 2012
-76.8865	36.3823	http://www.gbif.org accessed March 2012
-76.8817	37.2723	http://www.gbif.org accessed March 2012
-76.8791	37.2501	http://www.gbif.org accessed March 2012
-76.8768	39.1191	http://www.gbif.org accessed March 2012
-76.8394	39.2404	http://www.gbif.org accessed March 2012
-76.8333	39.1667	http://www.gbif.org accessed March 2012
-76.8042	37.38	http://www.gbif.org accessed March 2012
-76.7093	38.7729	http://www.gbif.org accessed March 2012
-76.7093	38.7729	http://www.gbif.org accessed March 2012
-76.6995	38.8391	http://www.gbif.org accessed March 2012
-76.6995	38.8391	http://www.gbif.org accessed March 2012
-76.6387	39.3984	http://www.gbif.org accessed March 2012
-76.3572	39.3892	http://www.gbif.org accessed March 2012
-76.3572	39.3892	http://www.gbif.org accessed March 2012
-76.2534	39.4669	http://www.gbif.org accessed March 2012
-76.2534	39.4669	http://www.gbif.org accessed March 2012
-76.2256	36.7003	http://www.gbif.org accessed March 2012
-76.1659	41.9062	http://www.gbif.org accessed March 2012
-76.1659	41.9062	http://www.gbif.org accessed March 2012
-75.9523	39.3731	http://www.gbif.org accessed March 2012
-75.9523	39.3731	http://www.gbif.org accessed March 2012
-75.8912	39.4761	http://www.gbif.org accessed March 2012
-75.8911	39.4761	http://www.gbif.org accessed March 2012
-75.7852	38.5007	http://www.gbif.org accessed March 2012
-75.7852	38.5007	http://www.gbif.org accessed March 2012
-75.6361	38.5409	http://www.gbif.org accessed March 2012
-75.6361	38.5409	http://www.gbif.org accessed March 2012
-75.6166	39.8215	http://www.gbif.org accessed March 2012
-75.5772	38.5404	http://www.gbif.org accessed March 2012
-75.5772	38.5404	http://www.gbif.org accessed March 2012
-75.5643	38.5596	http://www.gbif.org accessed March 2012
-75.5643	38.5596	http://www.gbif.org accessed March 2012
-75.5578	38.6997	http://www.gbif.org accessed March 2012
-75.5578	38.6997	http://www.gbif.org accessed March 2012
-75.5504	38.6429	http://www.gbif.org accessed March 2012
-75.5504	38.6429	http://www.gbif.org accessed March 2012
-75.5482	39.1886	http://www.gbif.org accessed March 2012
-75.5482	39.1886	http://www.gbif.org accessed March 2012
-75.5466	39.7459	http://www.gbif.org accessed March 2012
-75.5365	38.5672	http://www.gbif.org accessed March 2012
-75.5365	38.5672	http://www.gbif.org accessed March 2012
-75.5104	38.5173	http://www.gbif.org accessed March 2012
-75.5104	38.5173	http://www.gbif.org accessed March 2012
-75.5101	38.7127	http://www.gbif.org accessed March 2012
-75.5101	38.7127	http://www.gbif.org accessed March 2012
-75.4849	38.9037	http://www.gbif.org accessed March 2012
-75.4849	38.9037	http://www.gbif.org accessed March 2012
-75.4763	38.8854	http://www.gbif.org accessed March 2012
-75.4763	38.8854	http://www.gbif.org accessed March 2012
-75.4758	38.5264	http://www.gbif.org accessed March 2012
-75.4758	38.5264	http://www.gbif.org accessed March 2012
-75.4706	38.9093	http://www.gbif.org accessed March 2012
-75.4706	38.9093	http://www.gbif.org accessed March 2012
-75.465	38.9114	http://www.gbif.org accessed March 2012
-75.465	38.9114	http://www.gbif.org accessed March 2012
-75.4538	38.9116	http://www.gbif.org accessed March 2012
-75.4538	38.9116	http://www.gbif.org accessed March 2012
-75.4296	38.9424	http://www.gbif.org accessed March 2012
-75.4296	38.9424	http://www.gbif.org accessed March 2012
-75.428	38.9097	http://www.gbif.org accessed March 2012
-75.3854	38.6901	http://www.gbif.org accessed March 2012
-75.3303	38.588	http://www.gbif.org accessed March 2012
-75.3303	38.588	http://www.gbif.org accessed March 2012
-75.3144	38.8224	http://www.gbif.org accessed March 2012
-75.3144	38.8224	http://www.gbif.org accessed March 2012
-75.3126	38.7762	http://www.gbif.org accessed March 2012
-75.3126	38.7762	http://www.gbif.org accessed March 2012
-75.3044	38.5959	http://www.gbif.org accessed March 2012
-75.3044	38.5959	http://www.gbif.org accessed March 2012
-75.2976	38.5994	http://www.gbif.org accessed March 2012
-75.2975	38.5994	http://www.gbif.org accessed March 2012
-75.2948	38.5984	http://www.gbif.org accessed March 2012
-75.1985	39.9779	http://www.gbif.org accessed March 2012
-75.1985	39.9779	http://www.gbif.org accessed March 2012
-75.1934	39.9749	http://www.gbif.org accessed March 2012
-75.1892	40.4725	http://www.gbif.org accessed March 2012
-75.1855	40.4742	http://www.gbif.org accessed March 2012
-75.1855	40.4742	http://www.gbif.org accessed March 2012
-74.835	39.8624	http://www.gbif.org accessed March 2012
-74.8348	39.8534	http://www.gbif.org accessed March 2012
-74.7984	40.0311	http://www.gbif.org accessed March 2012
-74.2894	41.3182	http://www.gbif.org accessed March 2012
-74.2894	41.3182	http://www.gbif.org accessed March 2012
-73.44	41.1383	http://www.gbif.org accessed March 2012
-73.44	41.1383	http://www.gbif.org accessed March 2012
-73.4381	41.2014	http://www.gbif.org accessed March 2012
-73.438	41.2014	http://www.gbif.org accessed March 2012
-73.4302	41.1336	http://www.gbif.org accessed March 2012
-73.4302	41.1336	http://www.gbif.org accessed March 2012
-73.1218	40.8284	http://www.gbif.org accessed March 2012
-73.1218	40.8284	http://www.gbif.org accessed March 2012
-73.0668	40.744	http://www.gbif.org accessed March 2012
-73.0668	40.744	http://www.gbif.org accessed March 2012
-73.0622	40.7485	http://www.gbif.org accessed March 2012
-73.0622	40.7485	http://www.gbif.org accessed March 2012
-73.0258	41.2794	http://www.gbif.org accessed March 2012
-73.0258	41.2794	http://www.gbif.org accessed March 2012
-72.07	41.48	http://www.gbif.org accessed March 2012
-71.9669	41.3542	http://www.gbif.org accessed March 2012
-71.9669	41.3611	http://www.gbif.org accessed March 2012
-71.9667	41.3543	http://www.gbif.org accessed March 2012
-71.9665	41.3543	http://www.gbif.org accessed March 2012
-71.9658	41.3614	http://www.gbif.org accessed March 2012
-71.9658	41.3614	http://www.gbif.org accessed March 2012
-71.9634	41.362	http://www.gbif.org accessed March 2012
-71.9072	41.365	http://www.gbif.org accessed March 2012
-71.9072	41.365	http://www.gbif.org accessed March 2012
-70.8092	42.057	http://www.gbif.org accessed March 2012
-70.8092	42.057	http://www.gbif.org accessed March 2012
-70.7781	43.702	http://www.gbif.org accessed March 2012
-70.7781	43.702	http://www.gbif.org accessed March 2012
-70.7781	43.702	http://www.gbif.org accessed March 2012
-70.7781	43.7019	http://www.gbif.org accessed March 2012
-70.778	43.7019	http://www.gbif.org accessed March 2012
-70.7768	43.7011	http://www.gbif.org accessed March 2012
-70.7714	43.6992	http://www.gbif.org accessed March 2012
-70.3352	41.6557	http://www.gbif.org accessed March 2012
-70.3294	41.6558	http://www.gbif.org accessed March 2012
-70.3294	41.6558	http://www.gbif.org accessed March 2012
-70.1975	41.6696	http://www.gbif.org accessed March 2012
-70.1975	41.6696	http://www.gbif.org accessed March 2012
-69.4875	44.1623	http://www.gbif.org accessed March 2012
-69.4875	44.1623	http://www.gbif.org accessed March 2012
-69.4867	44.1472	http://www.gbif.org accessed March 2012
-65.896	18.4185	http://www.gbif.org accessed March 2012
-65.896	18.4185	http://www.gbif.org accessed March 2012
-4.43398	52.8849	http://www.gbif.org accessed March 2012
-4.16217	50.953	http://www.gbif.org accessed March 2012
-4.1577	50.9486	http://www.gbif.org accessed March 2012
-4.10875	54.9612	http://www.gbif.org accessed March 2012
-4.10875	54.9612	http://www.gbif.org accessed March 2012
-4.04825	51.7258	http://www.gbif.org accessed March 2012
-4.0333	54.9333	http://www.gbif.org accessed March 2012
-4.02143	51.0895	http://www.gbif.org accessed March 2012
-4.01961	51.0149	http://www.gbif.org accessed March 2012
-4.01176	51.6869	http://www.gbif.org accessed March 2012
-3.99721	51.6521	http://www.gbif.org accessed March 2012
-3.9456	52.2339	http://www.gbif.org accessed March 2012
-3.62217	50.7801	http://www.gbif.org accessed March 2012
-3.61933	50.7801	http://www.gbif.org accessed March 2012
-3.5601	53.0147	http://www.gbif.org accessed March 2012
-3.5352	54.6476	http://www.gbif.org accessed March 2012
-3.51084	50.8032	http://www.gbif.org accessed March 2012
-3.49578	50.9095	http://www.gbif.org accessed March 2012
-3.49356	50.9734	http://www.gbif.org accessed March 2012
-3.4713	50.6741	http://www.gbif.org accessed March 2012
-3.44423	51.4479	http://www.gbif.org accessed March 2012
-3.39579	51.4171	http://www.gbif.org accessed March 2012
-3.33238	51.6102	http://www.gbif.org accessed March 2012
-3.32915	51.5986	http://www.gbif.org accessed March 2012
-3.32071	50.9062	http://www.gbif.org accessed March 2012
-3.30245	50.6591	http://www.gbif.org accessed March 2012
-3.29195	50.6889	http://www.gbif.org accessed March 2012
-3.28207	50.742	http://www.gbif.org accessed March 2012
-3.27625	54.8421	http://www.gbif.org accessed March 2012
-3.23769	52.0043	http://www.gbif.org accessed March 2012
-3.22255	52.9926	http://www.gbif.org accessed March 2012
-3.22058	50.9936	http://www.gbif.org accessed March 2012
-3.21672	51.4982	http://www.gbif.org accessed March 2012
-3.20421	50.8013	http://www.gbif.org accessed March 2012
-3.19655	52.046	http://www.gbif.org accessed March 2012
-3.195	51.4939	http://www.gbif.org accessed March 2012
-3.18368	50.9994	http://www.gbif.org accessed March 2012
-3.17065	51.4996	http://www.gbif.org accessed March 2012
-3.17027	54.6238	http://www.gbif.org accessed March 2012
-3.16536	54.6149	http://www.gbif.org accessed March 2012
-3.16222	54.6131	http://www.gbif.org accessed March 2012
-3.16214	54.6104	http://www.gbif.org accessed March 2012
-3.14107	54.8533	http://www.gbif.org accessed March 2012
-3.12711	51.0179	http://www.gbif.org accessed March 2012
-3.10033	50.9103	http://www.gbif.org accessed March 2012
-3.0886	54.2911	http://www.gbif.org accessed March 2012
-3.08154	51.1425	http://www.gbif.org accessed March 2012
-3.07728	52.12	http://www.gbif.org accessed March 2012
-3.07277	53.5905	http://www.gbif.org accessed March 2012
-3.07232	53.5725	http://www.gbif.org accessed March 2012
-3.06734	51.1471	http://www.gbif.org accessed March 2012
-3.06309	54.2554	http://www.gbif.org accessed March 2012
-3.04364	53.5427	http://www.gbif.org accessed March 2012
-3.04279	50.7543	http://www.gbif.org accessed March 2012
-3.04031	51.1528	http://www.gbif.org accessed March 2012
-3.03782	50.7858	http://www.gbif.org accessed March 2012
-3.03377	50.731	http://www.gbif.org accessed March 2012
-3.02656	51.8192	http://www.gbif.org accessed March 2012
-3.01455	51.0217	http://www.gbif.org accessed March 2012
-3.00963	51.1233	http://www.gbif.org accessed March 2012
-3.00647	50.7798	http://www.gbif.org accessed March 2012
-3.00448	54.2442	http://www.gbif.org accessed March 2012
-3.00005	54.3462	http://www.gbif.org accessed March 2012
-2.99954	53.5287	http://www.gbif.org accessed March 2012
-2.98338	53.6452	http://www.gbif.org accessed March 2012
-2.98297	53.6273	http://www.gbif.org accessed March 2012
-2.97928	51.7801	http://www.gbif.org accessed March 2012
-2.97923	51.0373	http://www.gbif.org accessed March 2012
-2.97799	53.4115	http://www.gbif.org accessed March 2012
-2.96992	53.6188	http://www.gbif.org accessed March 2012
-2.96822	54.2688	http://www.gbif.org accessed March 2012
-2.96612	54.8989	http://www.gbif.org accessed March 2012
-2.95532	54.9034	http://www.gbif.org accessed March 2012
-2.95313	53.6455	http://www.gbif.org accessed March 2012
-2.94799	53.6523	http://www.gbif.org accessed March 2012
-2.93559	51.2076	http://www.gbif.org accessed March 2012
-2.93126	51.2058	http://www.gbif.org accessed March 2012
-2.91508	50.9667	http://www.gbif.org accessed March 2012
-2.91369	50.9685	http://www.gbif.org accessed March 2012
-2.91365	53.4637	http://www.gbif.org accessed March 2012
-2.91209	53.4611	http://www.gbif.org accessed March 2012
-2.91114	51.2015	http://www.gbif.org accessed March 2012
-2.90382	51.1935	http://www.gbif.org accessed March 2012
-2.90143	53.4557	http://www.gbif.org accessed March 2012
-2.9005	53.8378	http://www.gbif.org accessed March 2012
-2.89423	53.1124	http://www.gbif.org accessed March 2012
-2.89081	51.7043	http://www.gbif.org accessed March 2012
-2.88672	51.1972	http://www.gbif.org accessed March 2012
-2.87924	51.1802	http://www.gbif.org accessed March 2012
-2.87016	51.3817	http://www.gbif.org accessed March 2012
-2.86004	50.9941	http://www.gbif.org accessed March 2012
-2.85821	51.2037	http://www.gbif.org accessed March 2012
-2.85734	52.0769	http://www.gbif.org accessed March 2012
-2.84428	51.381	http://www.gbif.org accessed March 2012
-2.84398	51.2865	http://www.gbif.org accessed March 2012
-2.84385	51.0446	http://www.gbif.org accessed March 2012
-2.84312	51.0042	http://www.gbif.org accessed March 2012
-2.83319	51.0069	http://www.gbif.org accessed March 2012
-2.82606	51.1671	http://www.gbif.org accessed March 2012
-2.82227	51.034	http://www.gbif.org accessed March 2012
-2.80673	51.3704	http://www.gbif.org accessed March 2012
-2.80483	51.1798	http://www.gbif.org accessed March 2012
-2.79942	51.0323	http://www.gbif.org accessed March 2012
-2.79485	51.2653	http://www.gbif.org accessed March 2012
-2.79351	51.2707	http://www.gbif.org accessed March 2012
-2.79202	51.2671	http://www.gbif.org accessed March 2012
-2.78322	53.6615	http://www.gbif.org accessed March 2012
-2.77322	51.1719	http://www.gbif.org accessed March 2012
-2.77058	54.2109	http://www.gbif.org accessed March 2012
-2.76977	53.9196	http://www.gbif.org accessed March 2012
-2.76009	51.0695	http://www.gbif.org accessed March 2012
-2.7598	51.1387	http://www.gbif.org accessed March 2012
-2.75581	51.0695	http://www.gbif.org accessed March 2012
-2.75492	54.2775	http://www.gbif.org accessed March 2012
-2.74922	54.3018	http://www.gbif.org accessed March 2012
-2.74775	54.3054	http://www.gbif.org accessed March 2012
-2.74773	54.3045	http://www.gbif.org accessed March 2012
-2.74169	54.6515	http://www.gbif.org accessed March 2012
-2.73118	51.1371	http://www.gbif.org accessed March 2012
-2.72453	53.6808	http://www.gbif.org accessed March 2012
-2.72158	53.6853	http://www.gbif.org accessed March 2012
-2.71204	51.0077	http://www.gbif.org accessed March 2012
-2.71007	51.8081	http://www.gbif.org accessed March 2012
-2.70113	53.4571	http://www.gbif.org accessed March 2012
-2.69919	52.0419	http://www.gbif.org accessed March 2012
-2.69378	54.6598	http://www.gbif.org accessed March 2012
-2.69302	54.7066	http://www.gbif.org accessed March 2012
-2.6922	54.658	http://www.gbif.org accessed March 2012
-2.68574	51.8298	http://www.gbif.org accessed March 2012
-2.67495	51.7876	http://www.gbif.org accessed March 2012
-2.6658	51.7571	http://www.gbif.org accessed March 2012
-2.66205	52.6833	http://www.gbif.org accessed March 2012
-2.66197	53.6506	http://www.gbif.org accessed March 2012
-2.66157	52.062	http://www.gbif.org accessed March 2012
-2.65832	52.0395	http://www.gbif.org accessed March 2012
-2.6536	54.6681	http://www.gbif.org accessed March 2012
-2.64253	53.7649	http://www.gbif.org accessed March 2012
-2.63417	52.6996	http://www.gbif.org accessed March 2012
-2.63178	52.0181	http://www.gbif.org accessed March 2012
-2.62853	51.8904	http://www.gbif.org accessed March 2012
-2.61709	50.9426	http://www.gbif.org accessed March 2012
-2.60171	52.7069	http://www.gbif.org accessed March 2012
-2.59543	51.9148	http://www.gbif.org accessed March 2012
-2.56467	53.3886	http://www.gbif.org accessed March 2012
-2.53605	52.7846	http://www.gbif.org accessed March 2012
-2.53457	52.7846	http://www.gbif.org accessed March 2012
-2.53311	52.7864	http://www.gbif.org accessed March 2012
-2.5331	52.7855	http://www.gbif.org accessed March 2012
-2.53309	52.7846	http://www.gbif.org accessed March 2012
-2.52601	52.8125	http://www.gbif.org accessed March 2012
-2.526	52.8116	http://www.gbif.org accessed March 2012
-2.51927	53.4886	http://www.gbif.org accessed March 2012
-2.51584	53.2054	http://www.gbif.org accessed March 2012
-2.48542	51.4199	http://www.gbif.org accessed March 2012
-2.4436	51.4083	http://www.gbif.org accessed March 2012
-2.43544	54.1316	http://www.gbif.org accessed March 2012
-2.43351	52.6124	http://www.gbif.org accessed March 2012
-2.41716	50.7124	http://www.gbif.org accessed March 2012
-2.41449	53.4099	http://www.gbif.org accessed March 2012
-2.41007	50.7115	http://www.gbif.org accessed March 2012
-2.38118	51.1639	http://www.gbif.org accessed March 2012
-2.37086	53.4091	http://www.gbif.org accessed March 2012
-2.36833	51.1667	http://www.gbif.org accessed March 2012
-2.36667	53.7966	http://www.gbif.org accessed March 2012
-2.3528	53.4083	http://www.gbif.org accessed March 2012
-2.35128	53.4065	http://www.gbif.org accessed March 2012
-2.34344	53.3679	http://www.gbif.org accessed March 2012
-2.33983	51.1821	http://www.gbif.org accessed March 2012
-2.33478	53.7949	http://www.gbif.org accessed March 2012
-2.32854	51.2037	http://www.gbif.org accessed March 2012
-2.32736	51.2397	http://www.gbif.org accessed March 2012
-2.32083	50.9186	http://www.gbif.org accessed March 2012
-2.31979	51.1803	http://www.gbif.org accessed March 2012
-2.31714	51.2118	http://www.gbif.org accessed March 2012
-2.3156	51.1956	http://www.gbif.org accessed March 2012
-2.31477	52.9436	http://www.gbif.org accessed March 2012
-2.30844	51.1947	http://www.gbif.org accessed March 2012
-2.29792	53.306	http://www.gbif.org accessed March 2012
-2.27208	51.3405	http://www.gbif.org accessed March 2012
-2.26962	53.8157	http://www.gbif.org accessed March 2012
-2.26436	53.9452	http://www.gbif.org accessed March 2012
-2.26205	51.3432	http://www.gbif.org accessed March 2012
-2.26204	51.3423	http://www.gbif.org accessed March 2012
-2.26187	53.3015	http://www.gbif.org accessed March 2012
-2.25745	53.8121	http://www.gbif.org accessed March 2012
-2.25441	53.8122	http://www.gbif.org accessed March 2012
-2.23956	53.3375	http://www.gbif.org accessed March 2012
-2.23656	53.3376	http://www.gbif.org accessed March 2012
-2.23445	52.3999	http://www.gbif.org accessed March 2012
-2.21437	51.8946	http://www.gbif.org accessed March 2012
-2.21154	52.5258	http://www.gbif.org accessed March 2012
-2.2041	52.5123	http://www.gbif.org accessed March 2012
-2.19965	52.506	http://www.gbif.org accessed March 2012
-2.19729	52.9636	http://www.gbif.org accessed March 2012
-2.1883	52.9502	http://www.gbif.org accessed March 2012
-2.18084	52.9466	http://www.gbif.org accessed March 2012
-2.18051	55.679	http://www.gbif.org accessed March 2012
-2.17961	51.1923	http://www.gbif.org accessed March 2012
-2.17961	51.1905	http://www.gbif.org accessed March 2012
-2.155	50.6788	http://www.gbif.org accessed March 2012
-2.15459	52.6814	http://www.gbif.org accessed March 2012
-2.15359	50.6797	http://www.gbif.org accessed March 2012
-2.14728	51.3749	http://www.gbif.org accessed March 2012
-2.14122	52.6625	http://www.gbif.org accessed March 2012
-2.1375	52.8918	http://www.gbif.org accessed March 2012
-2.13206	52.0736	http://www.gbif.org accessed March 2012
-2.12105	50.6879	http://www.gbif.org accessed March 2012
-2.11999	50.8264	http://www.gbif.org accessed March 2012
-2.11681	55.6503	http://www.gbif.org accessed March 2012
-2.09851	52.739	http://www.gbif.org accessed March 2012
-2.09717	52.8028	http://www.gbif.org accessed March 2012
-2.09414	50.6816	http://www.gbif.org accessed March 2012
[truncated: 2,337 more rows]

## Sheet: Appendix Caption
Appendix S2 List of global Hydrilla verticillata occurrence records.
