# Supplementary material for: Geographic selection bias of occurrence data influences transferability of invasive Hydrilla verticillata distribution models
Source: Ecol Evol. 2014 May 26;4(12):2584–93. doi: 10.1002/ece3.1120 (PMC4203300; doi:10.1002/ece3.1120)
Supplement: Supplementary file 3 [file ece30004-2584-sd3.xlsx]

## Sheet: Data
Longitude	Latitude
-92.25	40.25
-66.25	18.25
-81.25	71.25
-90.25	38.75
-127.75	59.25
-139.75	64.75
-142.75	63.25
-95.75	47.25
-112.25	38.75
-95.75	33.25
-104.25	43.25
-102.25	42.75
-107.75	58.75
-69.75	57.75
-94.75	77.75
-90.75	46.25
-144.75	61.75
-112.25	39.25
-102.75	62.75
-94.25	16.25
-99.75	36.25
-116.75	48.25
-87.75	35.25
-108.25	46.25
-108.25	53.75
-97.75	44.25
-116.75	44.25
-96.25	50.75
-91.75	42.25
-152.25	65.75
-101.75	44.25
-115.25	59.25
-164.75	62.75
-97.25	41.75
-87.25	73.25
-110.75	64.75
-79.75	47.25
-77.25	42.75
-122.25	39.25
-65.75	52.75
-83.25	49.25
-99.75	57.75
-99.75	73.75
-81.25	34.25
-151.75	59.25
-95.75	59.25
-74.75	78.75
-113.25	63.25
-105.25	73.75
-99.25	21.75
-122.25	65.25
-84.25	40.75
-113.75	47.25
-87.75	31.75
-133.25	61.25
-137.75	58.75
-100.25	29.25
-127.75	67.75
-115.75	45.25
-141.25	65.75
-101.25	55.75
-151.75	61.75
-119.75	76.75
-108.75	41.75
-58.75	47.75
-113.25	76.25
-123.75	61.75
-106.75	41.75
-70.75	50.75
-157.25	70.75
-81.25	8.75
-146.25	65.75
-93.75	30.75
-97.25	63.25
-100.75	55.25
-94.75	63.25
-149.25	67.75
-121.75	71.75
-115.25	72.25
-73.25	49.25
-77.25	64.75
-98.75	45.75
-148.25	68.25
-83.25	35.25
-77.25	34.75
-68.75	49.25
-101.25	37.25
-102.25	18.25
-76.25	61.25
-160.25	64.75
-95.25	71.75
-95.25	55.75
-83.75	72.25
-108.75	49.75
-121.25	61.25
-130.25	60.75
-73.75	51.75
-69.25	64.25
-76.25	24.75
-72.75	58.75
-75.25	70.25
-76.25	71.25
-79.75	81.75
-76.75	79.25
-108.75	30.25
-110.25	47.25
-72.25	63.75
-99.25	44.25
-97.25	42.75
-94.25	53.25
-137.75	60.25
-97.75	48.25
-132.75	58.75
-94.75	69.75
-73.75	81.75
-157.75	63.75
-72.25	46.75
-62.75	51.25
-91.25	41.75
-111.75	72.25
-70.75	81.75
-57.25	48.25
-116.25	38.75
-97.25	49.25
-111.75	26.75
-75.25	45.75
-93.25	40.75
-100.75	49.75
-95.25	36.25
-85.75	37.75
-115.25	58.75
-88.25	43.25
-63.25	55.75
-119.25	56.25
-130.25	69.25
-80.25	78.75
-113.25	34.25
-118.75	58.25
-78.25	71.25
-150.75	64.25
-70.75	59.75
-67.25	62.25
-100.25	25.25
-95.25	40.25
-78.75	53.75
-98.25	72.25
-94.25	75.25
-118.75	75.75
-80.25	8.75
-108.75	57.75
-95.75	51.25
-61.75	52.25
-93.25	38.25
-81.75	81.25
-150.75	67.75
-88.75	39.75
-156.75	60.75
-110.75	74.75
-85.75	34.75
-137.75	63.75
-114.25	66.25
-93.75	71.75
-111.25	42.25
-69.75	60.25
-78.25	77.75
-67.25	67.25
-108.75	76.25
-103.25	19.75
-88.75	18.25
-116.25	32.25
-123.75	64.75
-81.25	77.25
-104.25	35.75
-90.75	29.75
-141.25	68.75
-79.25	34.25
-82.75	68.75
-115.75	54.75
-107.25	43.25
-71.75	47.75
-100.75	54.75
-131.75	68.75
-69.75	51.25
-102.25	43.25
-149.75	62.75
-108.25	52.25
-81.75	32.25
-88.75	43.75
-108.25	65.75
-83.25	33.75
-107.25	27.75
-121.25	48.25
-83.25	40.75
-116.25	76.75
-110.25	29.75
-105.25	26.25
-104.25	28.75
-65.75	66.75
-93.25	53.25
-72.25	58.75
-116.25	52.75
-101.25	52.75
-120.75	67.25
-92.75	65.75
-90.75	29.25
-80.25	44.75
-156.25	63.75
-81.25	7.75
-133.25	68.25
-134.25	59.75
-84.75	48.25
-75.75	80.75
-133.25	59.25
-111.25	24.75
-92.25	35.75
-96.75	41.75
-109.25	60.25
-102.25	51.25
-134.75	59.75
-113.75	62.75
-86.75	36.75
-113.75	54.25
-151.25	68.75
-108.25	60.25
-149.25	62.75
-89.75	17.75
-98.75	37.75
-100.75	65.75
-78.25	49.25
-88.25	52.25
-91.75	46.25
-97.75	44.75
-93.75	62.25
-63.25	46.25
-88.75	44.25
-87.75	36.75
-98.75	34.75
-80.75	78.25
-86.25	45.75
-89.75	80.25
-127.75	51.75
-143.25	63.75
-158.25	68.25
-71.25	47.75
-105.25	33.25
-108.25	25.75
-81.25	38.25
-143.75	66.75
-99.75	56.75
-107.25	75.25
-130.25	55.75
-129.25	62.75
-67.25	69.25
-63.75	49.75
-75.75	45.25
-84.75	44.25
-137.25	59.75
-132.75	61.25
-82.75	52.25
-93.75	36.75
-87.75	43.25
-134.25	61.75
-107.25	40.25
-105.25	37.25
-100.75	76.75
-124.25	60.25
-88.25	32.25
-117.75	43.25
-107.25	31.25
-147.25	66.75
-78.75	51.75
-82.75	49.75
-89.75	56.75
-82.75	48.75
-102.25	49.25
-134.75	56.75
-100.25	24.25
-86.25	31.25
-65.75	58.75
-117.75	49.25
-131.75	67.75
-86.25	33.25
-88.75	36.25
-71.75	52.75
-125.75	63.75
-118.25	38.75
-68.25	44.75
-164.25	64.75
-114.75	49.75
-109.25	56.25
-107.75	31.25
-100.25	36.75
-112.25	43.75
-104.75	60.25
-88.25	48.25
-102.75	22.25
-62.25	56.75
-98.75	75.75
-142.25	63.25
-80.75	75.25
-115.25	48.75
-119.25	35.75
-101.75	61.25
-80.25	79.75
-89.75	66.25
-90.75	68.25
-113.25	75.25
-106.75	57.25
-88.25	74.75
-134.25	58.75
-100.25	28.75
-127.75	50.75
-84.25	14.75
-78.25	51.25
-74.75	79.75
-154.75	67.25
-116.75	34.75
-102.25	28.75
-102.75	59.25
-97.75	27.75
-97.75	34.25
-97.75	24.25
-111.25	33.75
-129.75	65.25
-115.75	34.25
-104.25	29.25
-76.25	65.25
-67.75	62.25
-110.25	27.75
-141.75	60.25
-66.75	47.75
-151.25	65.25
-76.75	35.75
-142.75	69.75
-89.25	16.25
-125.25	52.25
-119.75	42.25
-92.75	41.75
-91.25	56.25
-108.75	62.25
-99.75	37.25
-77.75	37.75
-159.25	68.75
-109.25	62.75
-101.75	50.75
-118.75	67.25

## Sheet: Appendix Caption
Appendix S3List of Hydrilla verticillata pseudo-absence records used in Maxent model testing.
